# Supplementary material for: The Genus Picoa (Pyronemataceae, Pezizales) Revisited
Source: J Fungi (Basel). 2026 Jan 27;12(2):84. doi: 10.3390/jof12020084 (PMC12942025; doi:10.3390/jof12020084)
Supplement: Supplementary file 1 [file jof-12-00084-s001.zip]

Archive with 3 entries (3 files):
- Supplementary File S1 - Dataset 1 - ITS-LSU-rpb2.fas
- Supplementary File S2 - Dataset 2 - ITS.fas
- Supplementary Table S1.xlsx
