# Supplementary material for: The Genus Picoa (Pyronemataceae, Pezizales) Revisited
Source: J Fungi (Basel). 2026 Jan 27;12(2):84. doi: 10.3390/jof12020084 (PMC12942025; doi:10.3390/jof12020084)
Supplement: Supplementary file 1 [file jof-12-00084-s001.zip › Supplementary File S1 - Dataset 1 - ITS-LSU-rpb2.fas]

>NR_103690_Tricharina_praecox_CBS_240_85_TYPE
GTTGC-TTCCGTACCGC------GTG-GAC--TTC--GGTC-CCCTC---ATG-CTGTACTTCGGTAC--GG-TTCC--AGAGTGCCG--GTGCGGAAGGTA-TACATCAAAC-TCTTGCATTCC--ATGTCTT-----CTGTCTGAACT-GTTAATAACAAAAG-TTTAA----AACTTTCAACAACGGATCTCTTGGTTCTCGCATCGATGAAGAACGCAGCGAAATGCGATAAGTAGTGTGAATTGCAGAATTCAGTGAATCATCGAATCTTTGAACGCACATTGCGCCTCCT-----GGTATTCCGGGAGGC-ATGCCTGTTCGAGCGTCATTAAAAACCACTCAA-----GCTCTTTT-------GCTTGGTCATGGAAGAAGAG----TCCGCTT------GCCG--GTC-TCCCT---TTCGAAATGCAAT--GGCGGAAGGTCTCTTGTACC-CAGCGTAGT-AATAACT-TTTCGCTT-TGT--GCATTGATTC-ATTCCT-GCCGTCAAACCCCC----AATTTTCTTGCGAGTGAAGCGGCAAAAGCTCAAATTTGAAATCTGACGTCT----TCGGCGTCCGAGTTGTAATTTGGAGGGATAACTTCGGGGTTGGCGCCGTCCTAAGTTCCTTGGAACAGGACGTCACAGAGGGTGAGAATCCCGTGCCTGGATGGCTGTCCAACTCCATGTGAAGTGTCTCCGACGAGTCGAGTTGTTTGGGAATGCAGCTCAAAATGGGTGGTAAATTTCATCTAAAGCTAAATATTGGCGAGAGACCGATAGCGCACAAGTAGAGTGATCGAAAGATGAAAAGCACTTTGAAAAGAGAGTTAAAAAGTACGTGAAATTGTTGAAAGGGAAGCGCTTGCGACCAGACTCGATCTTTGGTGATCAGCCGGGCTTCTGTCCGGTGCC-CTCGCCATTGATTGGGCCAGCATCGGTTCTGACGGCGGGATAAAAGGA-GGAGGAATGTGGCTCCCT---TCGGGGAGTGTTA-TAGCCTCCTTCACAATGCCGCCAGTTGGGACCGAGGACCGCGCTTCGGCTAGGATGCTGGCGTAATGGTCTTAAGCGACCCGTCTTGAAACACGGACCAAGGAGTCTAACATCTATGCGAGTGTTCGGGTGGAAAACCCTTGCGCGTAATGAAAGTGAACGGAGGTGTGAACCC---TT---TACGGGGTGCAACATCGACCGGTCCTGATGTCTTCGGAAGGATCTGAGTAAGAGCATAGCTGTTGGGACCCGAAAGATGGTGAACTATGCCTGAATAGGGTGAAGCCAGAGGAAACTCTGGTGGAGGCTCGCAGCGGTTCTGACGTGCAAATCGATCGTCAAATTTGGGTATAGGGGCGAAAGACTAATCGCGTTGATGTCGTACATCACCGTTGGTACTCCTGGCAATCCGTTGGTGAACTTCATGGCCGAGCAGAACATGGAATTTTTGGAGGAATATGAGCCGCAGAGATCGCCGAACGCCACCAAGATCTTCCTCAACGGAGTCTGGATCGGTATCCACAGAGATCCCCTTCACCTCGTACGATTGGTCCAAGAGCTCCGAAGGCGCGGTTCAATCAGTCACGAAGTCAGTGTTATCAGGGATATTCGTGACCGCGAGTTCAAGATCTTCACCGATGCTGGTCGTGTCTGTCGTCCATTATTTGTTATTGACAATGATCCGACACACGAACGCAGAGGACAGCTTGTCTTGACCAAGGAGCATGTGCTGCAGTTGGAGGAAGACCAAGGGCTCCCGGCCGGTGACAGGTTTGGCTGGGATGGCTTGCTTGAGTGTGGAGCCGTCGAATATGTGGATGCAGAGGAAGAGGAGACAATCATGATCGTTATGACTCCGGAAGATCTCGAAGTATCGCGACAAGTGGCTCAGGGCTACGAATTGGCCGAGGAAACGGACCCCAACAAGCGCGTGAAGGCCCCGATCAACAAGAACACGAGTCAGTACACTCATTGTGAA
>24671
GCTGC-GTGCGCTGTAAA-----GYG-TAC-CTGGATGGCC-GTCGTATCACA-CTGTGATACTGTAGG-GC-AGCC--TGAGTCG----GCACGGCAGGTA-TGCTACAAAC-TCACGAGTTTTTCATGCCTT-----CCGTCTGAATT-GTCAAGCACAAAAT-CTTGAA---AACTTTCAACAACGGATCTCTTGGTTCTCGCATCGATGAAGAACGCAGCGAAATGCGATAAGTAGTGTGAATTGCAGAATTCCGTGAATCATCGAATCTTTGAACGCACATTGCGCCTCCT-----GGCATTCCGGGAGGC-ATACCTGTCCGAGCGTCATAAAAATCACCTCAA-----GCTCTACTT-----TGCTTGGATGTGGTGGAAGAG-ATGCACGCTG------AAGC--ATGGTCTCCC-CACCCAATTGAATT--GGCGGAAGGCCTCTGGTGGG-TGGCGTAGT-AATAACG--TTCGCCT-CGC--ACACAGAGTG-ACTCCA-GCCATGAACCCCCC-CCAATCATACTTGCGAGTGAAGCGGCAAAAGCTCAAATTTGAAATC-GATGACCCTCACCGGCATC-GAGTTGTAATTTTGAGGGACATCTTCGGGAAGGACCACGCTGTAAGTTCCTTGGAACAGGACGTCACAGAGGGTGAGAATCCCGTGCCTTGGCGTGAGTACAACCC-ATGTGAAGAGTCTCCGACGAGTCGAGTTGTTTGGGAATGCAGCTCAAAATGGGTGGTAAATTTCATCTAAAGCTAAATATTGGCGAGAGACCGATAGCGCACAAGTAGAGTGATCGAAAGATGAAAAGCACTTTGAAAAGAGAGTCAAAAAGTACGTGAAATTGTTGAAAGGGAAGCGCTTGCGACCAGACTCGATCTTTGGTGACCAGCTGGGCTTCTGTCCGGTGCC-CTTGCCATTGATTGGGCCAGCATCGGTTCTGACGGTGGGATAAAAGTG-GTAGGAATGTGGCTCCCT---CCGGGGAGTGTTA-TAGCCTGCAACACAATGCCACCAGTTGGGACCGAGGACCGCGCTTCGGCTAGGATGCTGGCGTAATGGTCTTAAGCGACCCGTCTTGAAACACGGACCAAGGAGTCTAACATCTATGCGAGTGTTTGGGTGGAAAACCCTTGCGCGCAATGAAAGTGAACGGAGGTGTGAACCC---TT---TACGGGGTGCAACATCGACCGGTCCCGATGTTTTCGGAAGGATCTGAGTAAGAGCATAGCTGTTGGGACCCGAAAGATGGTGAACTATGCCTGAATAGGGTGAAGCCAGAGGAAACTCTGGTGGAGGCTCGCAGCGGTTCTGACGTGCAAATCGATCGTCAAATTTGGGTATAGGGGCGAAAGACTAATCGCGTTGATGTCGTACATCACCGTCGGTACCCCTGGAAATCCGCTGGTCAACTTCATGGCCGAGCAGAACATGGAATTCCTGGAGGAATACGAACCGCAGAGATCGCCGAATGCTACTAAGATCTTCCTCAACGGGGTCTGGATCGGTATTCATAGAGATCCTCTCCACCTCGTACGACTGGTCCAAGAACTTCGGAGGCGCGGCTCCATTAGCCACGAAGTCAGCGTCATCCGAGATATTCGAGACCGCGAGTTCAAGATCTTCACCGATGCTGGTCGTGTATGTCGTCCATTGTTTGTCATCGACAACGATCCGACACACGAACGTAGAGGGCAATTAGTCTTGACCAAGGAGCATGTGCTGCAACTAGAGGAAGATCACGACCTTCCACCCGGTGAGAAGTTTGGCTGGGAAGGCTTGCTTGAGTGTGGAGCCGTCGAATACGTGGACGCGGAGGAAGAGGAAACCATCATGATCGTGATGACCCCAGAAGATCTCGAGGTGTCACGGCAGGTGGCGCAAGGTTACGAGTTGGCCGAGGAAACGGATCCCAACAAGCGTGTCAAGGCGCCAATCAACAGGAACACGAGTCAGTACACTCATTGCGAG
>DQ220345_Geopora_sp_FH_KH_03_109
?????????????????????????????????????????????????????????????????????????????????????????????????????????????????????????????????????????????????????????????????????????????????????????????????????????????????????????????????????????????????????????????????????????????????????????????????????????????????????????????????????????????????????????????????????????????????????????????????????????????????????????????????????????????????????????????????????????????????????????????????????????????????????????????????????????????????????????TGCGAGTGAAGCGGCAAAAGCTCAAATTTGAAATC-GGTGCCTACCAATCGCATC-GAGTTGTAATTTGGAGGGACAACTTCGGGCTGAACCACACCGCAAGTTCCTTGGAACAGGACGTCATAGAGGGTGAGAATCCCGTGTCTTGGTGTCGGGTCAACCC-ATGTGAAGTGTCTCCGACGAGTCGAGTTGTTTGGGAATGCAGCTCAAAATGGGTGGTAAATTTCATCTAAAGCTAAATATTGGCGAGAGACCGATAGCGCACAAGTAGAGTGATCGAAAGATGAAAAGCACTTTGAAAAGAGAGTTAAAAAGTACGTGAAATTGTTGAAAGGGAAGCGCTTGCGACCAGACTCGATCTTTGGTGATCAGCCGGGCTCCGGTCCGGTGCC-CTCACCATTGATTGGGCCAGCATCGGTTCCGACGGCGGGATAAAAGGA-GGCGGAATGTAGCTCCCT---TCGGGGAGTGTTA-TAGCCACCTTCACAATGCCGCCAGTTGGGACCGAGGACCGCGTTTCGGCTAGGATGCTGGTGTAATGGTCTTAAGCGACCCGTCTTGAAACACGGACCAAGGAGTCTAACATCTATGCGAGTGTTCGGGTGGAAAACCCTTGCGCGTAATGAAAGTGAACGGAGGTGTGAACCC---TT---TGCGGGGTGCAACATCGACCGGTCCTGATGTCTTCGGAAGGATCTGAGTAAGAGCATAGCTGTTGGGACCCGAAAGATGGTGAACTATGCCTGAATAGGGTGAAGCCAGAGGAAACTCTGGTGGAGGCTCGCAGCGGTTCTGACGTGCAAATCGATCGTCAAATTTGGGTATAGGGGCGAAAGACCAATCG??????????????????????????????????????????????????????TGGCCGAGCAGAACATGGAATTCCTGGAGGAGTACGAGCCGCAGAGATCTCCGAATGCCACTAAGATCTTCCTCAACGGAGTCTGGATCGGTATTCACAGAGATCCTCTTCACCTCGTACGCCTGGTCCAAGAACTTCGGAGACGTGGCTCTATCAGTCATGAAGTCAGTGTCATCCGAGATATTCGAGACCGCGAGTTCAAGATCTTCACCGATGCTGGTCGTGTCTGTCGGCCGTTGTTTGTTATTGACAACGATCCGACACACGAACGTAGAGGGCAGTTGGTCTTGACCAAGGAGCATGTGCAGCAACTAGATGAAGATCACGATCTTCCACCCGGTGAGAAGTTTGGCTGGGAAGGCTTGCTTGAGTGTGGAGCCGTCGAATACGTGGACGCGGAGGAAGAGGAAACCATCATGATTGTGATGACTCCAGAAGATCTCGAGGTGTCACGACAGGTGGCGCAGGGCTACGAGTTGGCCGAGGAAACGGATCTCAACAAGCGTGTTAAGGCGCCAATCAACAAGAATACAAGTCAGTATACTCATTGCGAG
>DQ220338_Geopora_sp_C_KH_01_29
?????????????????????????????????????????????????????????????????????????????????????????????????????????????????????????????????????????????????????????????????????????????????????????????????????????????????????????????????????????????????????????????????????????????????????????????????????????????????????????????????????????????????????????????????????????????????????????????????????????????????????????????????????????????????????????????????????????????????????????????????????????????????????????????????????????????????????????TGCGAGTGAAGCGGCAAAAGCTCAAATTTGAAATC-GACGTCTCCACGAGGTGTC-GAGTTGTAATTTGGAGGGACAACTTCGGGCTGAACCACATCGTAAGTTCCTTGGAACAGGACGTCATAGAGGGTGAGAATCCCGTGTCTTGATGTCGGGTCAAACCCGTGTGAAGTGTCTCCGACGAGTCGAGTTGTTTGGGAATGCAGCTCAAAATGGGTGGTAAATTTCATCTAAAGCTAAATATTGGCGAGAGACCGATAGCGCACAAGTAGAGTGATCGAAAGATGAAAAGCACTTTGAAAAGAGAGTCAAAAAGTACGTGAAATTGTTGAAAGGGAAGCGCTTGCGACCAGACTCGATCTTTGGGGATCAGCCGGGCTTCGGTCCGGTGCC-CTCCCCATTGGTTGGGCCAGCATCGGTTCCGGCGGTGGGATAAAAGGA-GGAGGAATGTGGCTCCCT---TTGGGGAGTGTTA-TAGCCACCTTCACAATGCTGCCAGTTGGGACCGAGGACCGCGCTTCGGCTAGGATGCTGGTGTAATGGTCTTAAGCGACCCGTCTTGAAACACGGACCAAGGAGTCTAACATCTATGCGAGTGTTCGGGTGGAAAACCCTTGCGCGTAATTAAAGTGAACGGAGGTGTGAACCC---CT---TGCGGGGTGCAACATCGACCGGTCCTGATGTCTTCGGAGGGATCTGAGTAAGAGCATAGCTGTTGGGACCCGAAAGATGGTGAACTATGCCTGAATAGGGTGAAGCCAGAGGAAACTCTGGTGGAGGCTCGCAGCGGTTCTGACGTGCAAATCGATCGTCAAATTTGGGTATAGGGGCGAAAGACTAATCG????????????????CACCGTCGGTACCCCTGGGAATCCGCTAGTCAACTTCATGGCCGAGCAGAACATGGAATTCCTGGAGGAGTATGAGCCGCAGAGATCGCCGAATGCCACCAAGATCTTCCTCAACGGAGTCTGGATCGGTATTCACAGAGATCCTCTTCACCTCGTACGCCTGGTCCAAGAACTTCGGAGACGTGGATCTATCAGTCATGAAGTCAGTGTCATCCGAGATATTCGAGACCGCGAATTCAAGATCTTCACCGATGCTGGTCGTGTCTGTCGGCCATTGTTTGTTATTGACAACGATCCGACACACGAACGTAGAGGGCAATTGGTCTTGACCAAGGAGCATGTGCAGCAACTAGATGAAGATCACGATCTTCCACCCGGCGAGAAGTTTGGCTGGGAAGGCTTGCTTGAGTGTGGAGCCGTCGAATACGTGGACGCGGAGGAAGAGGAAACCATCATGATTGTGATGACTCCAGAAGATCTCGAGGTGTCACGACAGGTGGCGCAGGGCTACGAGTTGGCCGAGGAAACAGATCTCAACAAGCGTGTTAAGGCGCCAATCAACAAGAACACGAGTCAGTATACTCATTGCGAG
>KC012678_JX943787_Geopora_cooperi
?????????????????????????????????????????????????????????????????????????????????????????????????????????????????????????????????????????????????????????????????????????????????????????????????????????????????????????????????????????????????????????????????????????????????????????????????????????????????????????????????????????????????????????????????????????????????????????????????????????????????????????????????????????????????????????????????????????????????????????????????????????????????????????????????????????????????????????TGCGAGTGAAGCGGCAAAAGCTCAAATTTGAAATC-GGTGTCCATAAAGTACATC-GAGTTGTAATTTGGAGGGACAACTTCGGGCCGAACCACACCGTAAGTTTTTTGGAACAGGACATCATAGAGGGTGAGAATCCCGTGTCTTGGTGTAGGGTCAAACC-ATGTGAAGTGTCTCCGACGAGTCGAGTTGTTTGGGAATGCAGCTCAAAATGGGTGGTAAATTTCATCTAAAGCTAAATATTGGCGAGAGACCGATAGCGCACAAGTAGAGTGATCGAAAGATGAAAAGCACTTTGAAAAGAGAGTTAAAAAGTACGTGAAATTGTTGAAAGGGAAGCGCTTGCGACCAGACTCGATCTTTGGAGATCAGCCGGGCTTCGGTTCGGTGCC-CTCTTCATTGATTGGGCCAGCATCGGTTCCGGCGGTGGGATAAAAGGA-GGAGGAATGTGGCTCCCC---TCGGGGAGTGTTA-TAGCCACCTTCACAATGCTACCAGTTGGGACCGAGGACCGCGCTTCGGCTAGGATGCTGGTGTAATGGTCTTAAGCGACCCGTCTTGAAACACGGACCAAGGAGTCTAACATCTATGCGAGTGTTCGGGTGGAAAACCCTTGCGCGTAATGAAAGTGAACGGAGGTGTGAACCC---TT---TGCCGGGTGCAACATCGACCGGTCCTGATGTCTTCGGAAGGATCTGAGTAAGAGCATAGCTGTTGGGACCCGAAAGATGGTGAACTATGCCTGAATAGGGTGAAGCCAGAGGAAACTCTGGTGGAGGCTCGCAGCGGTTCTGACGTGCAAATCGATCGTCAAATTTGGGTATAGGGGCGAAAGACTAATCG???????????????????????????????????????????????????????????????????CATGGAATTCCTGGAGGAGTACGAGCCGCAGAGATCGCCGAATGCTACTAAGATCTTCCTCAACGGAGTCTGGATCGGTATTCACAGAGATCCTCTTCACCTCGTACGCCTGGTCCAAGAACTTCGGAGACGTGGCTCCATTAGTCATGAAGTCAGTGTCATCCGAGATATTCGAGACCGCGAGTTCAAGATCTTCACCGATGCTGGTCGTGTCTGTCGTCCATTGTTCGTTATCGACAACGATCCGACACACGAACGTNNNNNNNNNTTGGTCTTGACCAAGGAGCATGTGCTGCAACTAGATGAAGATCACGATCTTCCACCCGGTGAGAAGTTTGGCTGGGAAGGCTTGCTTGAGTGTGGGGCCGTCGAATACGTGGACGCGGAGGAAGAGGAAACCATCATGATCGTGATGACCCCAGAAGATCTCGAGGTGTCACGGCAGGTGGCGCAGGGCTACGAGTTGGCTGAGGAGACGGATCTCAACAAGCGTGTCAAGGCGCCAATCAACAAGAACACGAGTCAGTACACTCATTGCGAA
>40229
GCTGC-GTGTGCAGCGAA-----CTG-TGCCCTCCA-AGGC-CAACC--TCCC--AGGGTGGAGGG----GA-CCTC--GGAGTGTCA--GCACGGAAGGTTTTACGGCAAAC-TCTTGCATTTCC-ATGTTTT-----CTGTCTGAACT-GTCATACACAATAA-GTTAA----AACTTTCAACAACGGATCTCTTGGTTCTCGCATCGATGAAGAACGCAGCGAAATGCGATAAGTAGTGTGAATTGCAGAATTCCGTGAATCATCGAATCTTTGAACGCACATTGCGCCTCCT-----GGCATTCCGGGAGGC-ATGCCTGTTCGAGCGTCATTAAAATCATATCAA-----GCAATTTT-------GCATGGTCATGGAGGAAGAG----TCCACCC------GGTG---TGGTCTCCC-CGCCGAAATGCAAC--GGCGGAAAGTCTCTGATACT-AGGCGTAGT-AGTAACG--TTCGCTT-TGT--ATCCGCAGTC-ATTCCT-GCCAGTGAAACCCC-CACAATTCTCTTGCGAGTGAAGCGGCAAAAGCTCAAATTTGAAATC-GGTGTCCATAGAGTACATC-GAGTTGTAATTTGGAGGGACAACTTCGGGCCGAACCACACCGTAAGTTTTTTGGAACAGGACATCATAGAGGGTGAGAATCTCGTGTCTTGGTGTAGGGTCAAACC-ATGTGAAGTGTCTCCGACGAGTCGAGTYGTTTGGGAATGCAGCTCAAAATGGGTGGTAAATTTCATCTAAAGCTAAATATTGGCGAGAGACCGATAGCGCACAAGTAGAGTGATCGAAAGATGAAAAGCACTTTGAAAAGAGAGTTAAAAAGTACGTGAAATTGTTGAAAGGGAAGCGCTTGCGACCAGACTCGATCTTTGGGGATCAGCCGGACTTCGGTTCGGTGCC-CTCTCCATTGATTGGGCCAGCATCGGTTCTGACGGTGGGACAAAAGGA-GGCGGAATGTGGCTCCCC---TCGGGGAGTGTTA-TAGCCACCTTCACAATGCTACCAGTTGGGACCGAGGACCGCGCTTCGGCTAGGATGCTGGTGTAATGGTCTTAAGCGACCCGTCTTGAAACACGGACCAAGGAGTCTAACATCTATGCGAGTGTTCGGGTGGAAAACCCTTGCGCGTAATGAAAGTGAACGGAGGTGTGAACCC---TT---TGCGGGGTGCAACATCGACCGGTCCTGATGTCTTCGGAAGGATCTGAGTAAGAGCATAGCTGTTGGGACCCGAAAGATGGTGAACTATGCCTGAATAGGGTGAAGCCAGAGGAAACTCTGGTGGAGGCTCGCAGCGGTTCTGACGTGCAAATCGATCGTCAAATTTGGGTATAGGGGCGAAAGACTAATC??????????????????????????????????????????????????????????????????????????????????????????????????????????????????????????????????????????????????????????????????????????????????????????GAACTTCGGAGACGTGGCTCCNTTAGTCATGAAGTCWKTGTCATTCRAGATATTCGAGACCGCRAGTTCRAGATCTTCACCGATGCTGGTCGTGTCTGTCGTCCATTGTTCGTTATCGACGACGATCCGACACACGAACGTATAGGGCAGTTGGTCTTGACCAAGGAGCATGTGCTGCAACTAGATGAAGATCACGATCTTCCACCCGGTGAGAAGTTTGGCTGGGAAGGCTTGCTTGAGTGTGGGGCCGTCGAATACGTGGACGCGGAGGAAGAGGAAACCATCAGGATCGTGATGACCCCAGAAGATCTCGAGGTGTCACGGCAGGTGGCGCAGGGCTACGAGTTGGCTGAGGAGACGGATCTCATCAAGCGTGTCGAGGCGCCGATCAGCAAGAACACGAGTCAGTACACTCATTGCGAA
>40231
GCCGT-GTGCCCTCAGG------GGG-CACCCTCCA-GGGC-CGCTT--CGCA-TAGCGTGGCGGG-------TCGT--GGGGAGCCG--GCACGGAAGGGTTTACCGCAAAC-TCTTGTTTTTCC-ATGTCGT-----CTGTCTGAACT-GTCGTATAAAATAA-TTTAA----AACTTTCAACAACGGATCTCTTGGTTCTCGCATCGATGAAGAACGCAGCGAAATGCGATAAGTAGTGTGAATTGCAGAATTCCGTGAATCATCGAATCTTTGAACGCACATTGCGCCTCCT-----GGTATTCCGGGAGGC-ATGCCTGTTCGAGCGTCATTAAAATCAAATCAA-----GCACTTTT-------GCATGGTCATGGAGGAAGAG----TTCACCCC-----AGTG--GTC-TCCCC---ACCGAAATGCATG--GGCGGAAA?????????????????????????????????????????????????????????????????????????????????????????TGCGAGTGAAGCGGCAAAAGCTCAAATTTGAAATC-GGTGTGCGTAAAGTGCATC-GAGTTGTAATTTGGAGGGACAACTTCGGGCTGAACCACACTGTAAGTTCTTTGGAACAGGACATCATAGAGGGTGAGAATCCCGTGTCTTGGTGTGAGGTCAAACC-ATGTGAAGTGTCTCCGACGAGTCGAGTTGTTTGGGAATGCAGCTCAAAATGGGTGGTAAATTTCATCTAAAGCTAAATATTGGCGAGAGACCGATAGCGCACAAGTAGAGTGATCGAAAGATGAAAAGCACTTTGAAAAGAGAGTCAAAAAGTACGTGAAATTGTTGAAAGGGAAGCGCTTGCGACCAGACTCGATCTTTGGTGATCAGCCGGGCTTCTGTTCGGTGTC-CTCGTCATTGATTGGGCCAGCATCGGTTCCGACGGTGGGATAAAAGGA-GGTGGAATGTGGCTCCCC---TCGGGGAGTGTTA-TAGCCGCCTTCACAATGCTACCAGTTGGGACCGAGGACCGCGCTTCGGCTAGGATGCTGGTGTAATGGTCTTAAGCGACCCGTCTTGAAACACGGACCAAGGAGTCTAACATCTATGCGAGTGTTCGGGTGGAAAACCCTTGCGCGTAATGAAAGTGAACGGAGGTGTGAACCC---TT---CACGGGGTGCAATATCGACCGGTCCTGATGTCTTCGGAAGGATCTGAGTAAGAGCATAGCTGTTGGGACCCGAAAGATGGTGAACTATGCCTGAATAGGGTGAAGCCAGAGGAAACTCTGGTGGAGGCTCGCAGCGGTTCTGACGTGCAAATCGATCGTCAAATTTGGGTATAGGGGCGAAAGACTAATCG????????????????????????????????????????????????????????????????????????????????????????????????????????????????????????????????????????????????????????????????????????????????????????????????????????????????????????????????????????????????????????????????????????????????????????????????????????????????????????????????????????????????????????????????????????????????????????????????????????????????????????????????????????????????????????????????????????????????????????????????????????????????????????????????????????????????????????????????????????????????????????????????????????????????????????????????
>44695
CGCAT-GTGGC-T-AG-----------CATGCTCCA-TTGA-TTTCC-TCACA-GTGTATGGAGGG----G--TCCT--TGGGTGCCG--GCACGGAAGGTATCCTCACAAAC-TCTTGTCCTTGC-ATGTTTT-----CTGTCTGAACT-GTCATATACAATTA-GTTAA----AACTTTCAACAACGGATCTCTTGGTTCTCGCATCGATGAAGAACGCAGCGAAATGCGATAAGTAGTGTGAATTGCAGAATTCCGTGAATCATCGAATCTTTGAACGCACATTGCGCCTCCT-----GGTATTCCGGGAGGC-ATACCTGTTCGAGCGTCATTGAAATCAAATCAA-----GCACTTTT-------GCCTGGTCATGGAGGAAGAG----TCCACAC-------AGT-GGTC-TCCCC---GCCGAAATGCAAT--GGCG-AAATATCCTGATGCT-AGGCGTAGT-AGTAACG--TTCGCTT-CGT--ATCCAGGGTC-ATTTCT-GCCTGCAAACCCCC--AGAATTCTCTTGCGAGTGAAGCGGCAAAAGCTCAAATTTGAAATC-GGTGTTCATAAAGTACGCT-GAGTTGTAATTTGGAGGGACAACTTCGGAATGAACCACACCGTAAGTTTTTTGGAACAGGACATCATAGAGGGTGAGAATCCCGTGTCTTGGTGTAGGGTCAAACC-ATGTGAAGTGTCTCCGACGAGTCGAGTTGTTTGGGAATGCAGCTCAAAATGGGTGGTAAATTTCATCTAAAGCTAAATATTGGCGAGAGACCGATAGCGCACAAGTAGAGTGATCGAAAGATGAAAAGCACTTTGAAAAGAGAGTTAAAAAGTACGTGAAATTGTTGAAAGGGAAGCGCTTGCGACCAGACTCGATCTTTGGTGATCAGCCGGGCTTCGGTTCGGTGTC-CTTGCCATTGATTGGGCCAGCATCGGTTCTGACGGTGGGATAAAAGGA-GGAGGAATGTGGCTCCCC---TCGGGGAGTGTTA-TAGCCACCTTCACAATGCTACCAGTTGGGACCGAGGACCGCGCTTCGGCTAGGATGCTGGCGTAATGGTCTTAAGCGACCCGTCTTGAAACACGGACCAAGGAGTCTAACATCTATGCGAGTGTTCGGGTGGAAAACCCTTGCGCGTAATTAAAGTGAACGGAGGTGTGAACCC---TTTA-ACGGGGGCGCAACATCGACCGGTCCTGATGTCTTCGGAAGGATCTGAGTAAGAGCATAGCTGTTGGGACCCGAAAGATGGTGAACTATGCCTGAATAGGGTGAAGCCAGAGGAAACTCTGGTGGAGGCTCGCAGCGGTTCTGACGTGCAAATCGATCGTCAAATTTGGGTATAGGGGCGAAAGACTAATCGCGTTGATGTCGTACATCACCGTCGGTACCCCTGGGAATCCGCTGGTCAACTTCATGGCCGAGCAGAACATGGAATTCCTGGAGGAGTACGAACCACAGAGATCGCCGAATGCTACTAAGATCTTCCTCAACGGAGTCTGGATCGGTATTCACAGAGATCCTCTTCACCTCGTACGCCTGGTCCAAGAACTTCGGAGACGTGGCTCCATTAGTCATGAAGTCAGTGTCATCCGAGATATTCGAGACCGCGAGTTCAAGATCTTCACCGATGCTGGTCGTGTCTGTCGTCCATTGTTCGTTATTGACAACGATCCGACACACGAACGTAGAGGGCAGTTGGTCTTGACCAAGGAACATGTGCAGCAACTAGAAGAAGATCATGATYTTCCMCCCGGTGAGAAGTTTGGTTGGGAAGGCTTGCTTGAGTGTGGGGCCGTCGAATACGTGGACGCGGAGGAAGAAGAAACCATCATGATCGTGATGACCCCAGAAGATCTCGAGGTATCACGGCAGGTGGCGCAGGGCTACGAGTTGGCTGAGGAAACGGATCTCAACAAGCGTGTCAAGGCGCCAATCAACAAGAATACGAGTCAGTACACTCATTGCGAA
>40232
GCTGT-GTGCCCTCAGG------TGG-CACCCTCCA-GGGC-TGCTT--CACA-CAGCGTGGCGGG-------TCCT--GGGGAGCCG--GCACGGAAGGGTTTACCGCAAAC-TCTTGTTTTTCC-ATGTCGT-----CTGTCTGAACT-GTCATATAAAATAA-TTTAA----AACTTTCAACAACGGATCTCTTGGTTCTCGCATCGATGAAGAACGCAGCGAAATGCGATAAGTAGTGTGAATTGCAGAATTCCGTGAATCATCGAATCTTTGAACGCACATTGCGCCTCCT-----GGTATTCCGGGAGGC-ATGCCTGTTCGAGCGTCATTAAAATCAAATCAA-----GCACTTTT-------GCATGGTCATGGAGGAAGAG----TTCACCCC-----AKTG--GTC-TCCCC---A???????????????????????????????????????????????????????????????????????????????????????????????????????????????TGCGAGTGAAGCGGCAAAAGCTCAAATTTGAAATC-GGTGTGCGTAAAGTGCATC-GAGTTGTAATTTGGAGGGACAACTTCGGGCTGAACCACACTGTAAGTTCTTTGGAACAGGACATCATAGAGGGTGAGAATCCCGTGTCTTGGTGTGAGGTCAAACC-ATGTGAAGTGTCTCCGACGAGTCGAGTTGTTTGGGAATGCAGCTCAAAATGGGTGGTAAATTTCATCTAAAGCTAAATATTGGCGAGAGACCGATAGCGCACAAGTAGAGTGATCGAAAGATGAAAAGCACTTTGAAAAGAGAGTCAAAAAGTACGTGAAATTGTTGAAAGGGAAGCGCTTGCGACCAGACTCGATCTTTGGTGATCAGCCGGGCTTCTGTTCGGTGTC-CTCGTCATTGATTGGGCCAGCATCGGTTCCGACGGTGGGATAAAAGGA-GGTGGAATGTGGCTCCCC---TCGGGGAGTGTTA-TAGCCGCCTTCACAATGCTACCAGTTGGGACCGAGGACCGCGCTTCGGCTAGGATGCTGGTGTAATGGTCTTAAGCGACCCGTCTTGAAACACGGACCAAGGAGTCTAACATCTATGCGAGTGTTCGGGTGGAAAACCCTTGCGCGTAATGAAAGTGAACGGAGGTGTGAACCC---TT---TACGGGGTGCAATATCGACCGGTCCTGATGTCTTCGGAAGGATCTGAGTAAGAGCATAGCTGTTGGGACCCGAAAGATGGTGAACTATGCCTGAATAGGGTGAAGCCAGAGGAAACTCTGGTGGAGGCTCGCAGCGGTTCTGACGTGCAAATCGATCGTCAAATTTGGGTATAGGGGCGAAAGACTAATCGCGTTGATGTCGTACATCACCGTTGGTACCCCTGGGAATCCGCTGGTCAACTTCATGGCCGAGCAGAACATGGAATTCCTGGAGGAGTACGAGCCGCAGAGATCGCCGAATGCTACTAAGATCTTCCTCAACGGAGTCTGGATCGGTATTCACAGAGATCCTCTTCACCTCGTACGCCTGGTCCAAGAACTTCGGAGACGTGGCTCCATTAGTCATGAAGTCAGTGTCATCCGAGATATTCGAGACCGCGAGTTTAAGATCTTCACTGATGCTGGTCGTGTCTGTCGTCCATTGTTCGTTATTGACAACGATCCGACACACGAACGTAGAGGGCAGTTGGTCTTGACCAAGGAGCATGTGCAGCAACTAGAGGAAGATCACGATCTTCCACCCGGTGAGAAGTTTGGCTGGGAAGGCTTGCTTGAGTGTGGGGCCGTCGAATACGTGGACGCGGAGGAAGAGGAAACCATCATGATCGTGATGACCCCAGAAGATCTCGAGGTGTCACGGCAGGTGGCGCAGGGCTACGAGTTGGCTGAGGAGACGGATCTCAACAAGCGTGTCAAGGCGCCAATCAACAAGAACACGAGTCAGTACACTCATTGCGAA
>44537
GCTTCCGTGCCGCACATA----CTGT-CA---TGGT-GTGC-TTCAGGGTCCG-GTCTACCGAGTACTCGGGACCCT--GGGGAGTCC--GCACGGGAGGGATAACCCCAAAC-TCTTGCCGTTGA-ATGCCTT-----CTGTCTGAACT-GTAGTACACGAAAA-GTAAA----AACTTTCAACAACGGATCTCTTGGTTCTCGCAACGATGAAGAACGCAGCGAAATGCGATAAGTAGTGTGAATTGCAGAATTCCGTGAATCATCGAATCTTTGAACGCACATTGCGCCCCCT-----GGTATTCCGGGGGGC-ATGCCTGTCCGAGCGTCACTAAAATGAACTCAA--GCTGGACTGAAA--TCTTGCTTGGTAATGGAGGATGAG----TTTGCCTTGT-TTCGCG--GTC-TCCCC---TCCCAAAGTCAAC--GGCGGAAAGCCCCTGGCAGT-CGGTGTAGT-AGTTTATCGTTCGCCG-ACC--ATCCAGTGGT-GTTCCA-GCCCACTAACCCCC--ACAATTCTCTTGCGAGTGAAGCGGCAAAAGCTCAAATTTGAAATC-GGTGCCCACGAGCCGCATC-GAGTTGTAATTTGGAGGGACAACTTCGGGCTGAACCACATCGTAAGTTCCTTGGAACAGGACGTCACAGAGGGTGAGAATCCCGTGTCTCGATGTCGGGTCAAAACCAGGTGAAGTGTCTCCGACGAGTCGAGTTGTTTGGGAATGCAGCTCAAAATGGGTGGTAAATTTCATCTAAAGCTAAATATTGGCGAGAGACCGATAGCGCACAAGTAGAGTGATCGAAAGATGAAAAGCACTTTGAAAAGAGAGTTAAAAAGTACGTGAAATTGTTGAAAGGGAAGCGCTTGCGACCAGACTCACTCGTTGGTGATCGGCCGGGCTTCTGTCCGGTGGC-CTCGCCAACGATTGGGCCAGCATCGGTTCTGACGGCAGGACAAAAGGA-GGAGGAATGTGGCTCCCT---TTGGCGAGTGTTA-TAGCCACCTCCACAATGCTGCCAGCTGGAACCGAGGACCGCGCTTCGGCTAGGATGCTGGCGAAATGGTCTCAAGCGACCCGTCTTGAAACACGGACCAAGGAGTCTAACATCTATGCGAGTGTTCGGGTGGAAAACCCTTGCGCGTAATGAAAGTGAACGGAGGTGTGAACCC---TT---CACGGGGTGCAACATCGACCGGTCCTGATGTCTTCGGAAGGATCTGAGTAAGAGCATAGCTGTTGGGACCCGAAAGATGGTGAACTATGCCTGAATAGGGTGAAGCCAGAGGAAACTCTGGTGGAGGCTCGCAGCGGTTCTGACGTGCAAATCGATCGTCAAATTTGGGTATAGGGGCGAAAGACTAATCGCGTTGATGTCGTACATCACCGTCGGTACCCCTGGGAATCCGCTGGTCAACTTCATGGCCGAGCAGAACATGGAATTCCTGGAGGAGTACGAGCCGCAGAGATCGCCGAATGCCACTAAGATCTTCCTCAACGGAGTCTGGATCGGTATTCACAGAGATCCTCTTCACCTCGTACGCCTGGTCCAAGAACTTCGGAGACGTGGGTCTATCAGTCATGAAGTCAGTGTCATCCGAGATATTCGAGACCGCGAGTTCAAGATCTTCACCGATGCTGGTCGCGTCTGTCGGCCATTGTTTGTCATTGACAACGATCCGACGCACGAACGTAGAGGGCAGTTGGTCTTGACCAAGGAGCATGTGCAGCAACTAGATGAAGATCACGATCTTCCMCCCGGTGAGAAGTTTGGCTGGGAAGGCTTGCTTGAGTGCGGAGCCGTCGAATACGTGGACGCGGAGGAAGAGGAAACCATCATGATTGTGATGACTCCAGAAGATCTCGAGGTGTCACGACAGGTGGCGCAGGGCTACGAGTTGGCCGAGGAAACGGATCTCAACAAGCGTGTTAAGGCGCCAATCAACAAGAATACGAGTCAGTATACTCATTGCGAG
>44540
GCTTCCGTGCCGCACATA----CTGT-AA---AGGT---GC-TTCAGGGTCCG-GTCTACCGAGTACTCGGGACCCT--GGGGAGTCC--GCACGGGAGGGATAACCCCAAAC-TCTTGCCGTTGA-ATGCCTT-----CTGTCTGAACT-GTAATACACGAAAA-GTAAA----AACTTTCAACAACGGATCTCTTGGTTCTCGCATCGATGAAGAACGCAGCGAAATGCGATAAGTAGTGTGAATTGCAGAATTCCGTGAATCATCGAATCTTTGAACGCACATTGCGCCCCCT-----GGTATTCCGGGGGGC-ATGCCTGTCCGAGCGTCACTAAAATGAACTCAA--GCTGGACTGAAA--TCTTGCTTGGTAATGGAGGATGAG----TTTGCCTTGT-TTCGCG--GTC-TCCCC---TCCCAAAGTCAAC--GGCGGAAAGCCCCTGGCAGT-CGGTGTAGT-AGTTTATCGTTCGCCG-ACC--GTCCAGTGGT-GGTCCA-GCCCACTAACCCCC--GCAATTCTCTTGCGAGTGAAGCGGCAAAAGCTCAAATTTGAAATC-GGTGCCCACAAGTCGCATC-GAGTTGTAATTTGGAGGGACAACTTCGGGCTGAACCACATCGTAAGTTCCTTGGAACAGGACGTCACAGAGGGTGAGAATCCCGTGTCTCGATGTCGGGTCAAAACCAGGTGAAGTGTCTCCGACGAGTCGAGTTGTTTGGGAATGCAGCTCAAAATGGGTGGTAAATTTCATCTAAAGCTAAATATTGGCGAGAGACCGATAGCGCACAAGTAGAGTGATCGAAAGATGAAAAGCACTTTGAAAAGAGAGTTAAAAAGTACGTGAAATTGTTGAAAGGGAAGCGCTTGCGACCAGACTCACTCGTTGGTGATCGGCCGGGCTTCTGTCCGGTTGC-CTCGCCAACGATTGGGCCAGCATCGGTTCTGACGGCAGGATAAAAGGA-GGAGGAATGTGGCTCCCT---TTGGCGAGTGTTA-TAGCCACCTCCACAATGCTGCCAGCTGGAACCGAGGACCGCGCTTCGGCTAGGATGCTGGCGAAATGGTCTCAAGCGACCCGTCTTGAAACACGGACCAAGGAGTCTAACATCTATGCGAGTGTTCGGGTGGAAAACCCTTGCGCGTAATGAAAGTGAACGGAGGTGTGAACCC---TT---CACGGGGTGCAACATCGACCGGTCCTGATGTCTTCGGAAGGATCTGAGTAAGAGCATAGCTGTTGGGACCCGAAAGATGGTGAACTATGCCTGAATAGGGTGAAGCCAGAGGAAACTCTGGTGGAGGCTCGCAGCGGTTCTGACGTGCAAATCGATCGTCAAATTTGGGTATAGGGGCGAAAGACTAATCGCGTTGATGTCGTACATCACCGTCGGTACCCCTGGGAATCCGCTGGTCAACTTCATGGCCGAGCAGAACATGGAATTCCTGGAGGAGTACGAGCCGCAGAGATCGCCGAATGCCACTAAGATCTTCCTCAACGGAGTCTGGATCGGTATTCACAGAGATCCTCTTCACCTCGTACGCCTGGTCCAAGAACTTCGGAGACGTGGGTCTATCAGTCATGAAGTCAGTGTCATCCGAGATATTCGAGACCGCGAGTTCAAGATCTTCACCGATGCTGGTCGCGTCTGTCGGCCATTGTTTGTCATTGACAACGATCCGACGCACGAACGTAGAGGGCAGTTGGTCTTGACCAAGGAGCATGTGCAGCAACTAGATGAAGATCACGATCTTCCACCCGGTGAGAAGTTTGGCTGGGAAGGCTTGCTTGAGTGTGGAGCCGTCGAATACGTGGACGCGGAGGAAGAGGAAACCATCATGATTGTGATGACTCCAGAAGATCTCGAGGTGTCACGACAGGTGGCGCAGGGCTACGAGTTGGCCGAGGAAACGGATCTCAACAAGCGTGTTAAGGCGCCAATCAACAAGAATACGAGTCAGTATACTCATTGCGAG
>44538
GCTTCCGTGCTGCACACC----CTGC-AA---AGGGT-GTC-TCCGGG-TCCGGGGTCGTGAGTGGCTCCGGACCGT--GGGGAGTCG--GCACGTGTGGTT-TACCGTAAAC-TCTAGCCTTTTGAATGCCTT-----CCGTCTGAACT-GTAGCGCACAAAAA-GTCAA---AAACTTTCAACAACGGATCTCTTGGTTCTCGCATCGATGAAGAACGCAGCGAAATGCGATAAGTAGTGTGAATTGCAGAATTCCGTGAATCATCGAATCTTTGAACGCACATTGCGCCTTCC-----GGTATTCCGGGAGGC-ATGCCTGTTCGAGCGTCACCGAAA---AATCAACACGTGCAAGCCAA-CCTTTGCACGGTCATGGAGGAAGAG---TTCCGCCTCGT-TTCGCG--ATC-TCCCC---TCCGAAAATCAAG--GGCGCAAATACACTGGTTCT-CGGCGTAGT-ACTATCG--TTCGTCG-ATC--GTCCACTGTC-GTTGCC-GCCGCCGAACCCCC--ACAATTCTCTTGCGAGTGAAGCGGCATGAGCTCAAATTTGAAATC-GGTGCCTACCAATCGCATC-GAGTTGTAATTTGGAGGGACGACTTCGGGCCGAACCGCATCGCAAGTTCCTTGGAACAGGACGTCACAGAGGGTGAGAATCCCGTGTCTTGATGTAGGGTCAAACC-GTGTGAAGCGTCTCCGACGAGTCGAGTTGTTTGGGAATGCAGCTCAAAACGGGTGGTAAATTTCATCTAAAGCTAAATATTGGCGAGAGACCGATAGCGCACAAGTAGAGTGATCGAAAGATGAAAAGCACTTTGAAAAGAGAGTTAAAGAGTACGTGAAATTGTTGAAAGGGAAGCGCTTGGGACCAGATTCGGTCTTTGGTGATTGGCCGGACTTCGGTCCGGTGTCCCTCGCCATCGATCGGGCCAGCATCGGTTCCGACGGCCGGATAAAAGGAAGGAGGAATGTGGCTCCCT---CCGGGGAGTGTTA-TAGCCTCCGCCACAATGCTGCCAGTTGGGACCGAGGACCGCGCTTCGGCTAGGATGCTGGCGAAACGGTCTTAAGCGACCCGTCTTGAAACACGGACCAAGGAGTCTAACATCTATGCGAGTGTTTGGGTGGAAAACCCTCACGCGTAATGAAAGTGAACGGAGGTGTGAACCCCCCTTT-TGCGGGGGTGCAACATCGACCGGTCCTGATGTCTTCGGAAGGATCTGAGTAAGAGCATAGCTGTTGGGACCCGAAAGATGGTGAACTATGCCTGAATAGGGTGAAGCCAGAGGAAACTCTGGTGGAGGCTCGCAGCGGTTCTGACGTGCAAATCGATCGTCAAATTTGGGTATAGGGGCGAAAGACTAATCGCGTTGATGGCGTACATCACCGTCGGTACCCCTGGGAATCCACTGGTCAACTTCATGGCCGAGCAGAACATGGAATTCCTGGAGGAGTACGAGCCGCAGAGATCGCCGAATGCCACTAAGATCTTCCTCAACGGAGTCTGGATCGGTATTCACAGAGATCCTCTTCACCTCGTACGCCTGGTCCAAGAACTTCGGAGACGTGGGTCTATCAGTCATGAAGTCAGTGTCATCCGAGATATTCGAGATCGCGAGTTCAAGATCTTCACCGATGCTGGTCGTGTCTGTCGGCCATTGTTTGTTATTGACAACGATCCGACACACGAACGTAGAGGGCAGTTGGTCTTGACCAAGGAGCATGTGCAGCAACTAGATGAAGATCACGATYTTCCMCMCGGTGAGAAGTTTGGCTGGGAAGGCTTGCTTGAGTGTGGAGCCGTCGAATACGTGGACGCGGAGGAAGAGGAAACCATCATGATTGTGATGACTCCAGAAGATCTCGAGGTGTCACGACAGGTGGCGCAGGGCTACGAGTTGGCCGAGGAAACGGATCTCAACAAGCGTGTCAAGGCGCCAATCAACAAGAATACGAGTCAGTATACTCATTGCGAG
>ON453662_Geopora_sepulta_HMUT_M710
GCTGC-ACACGCCACAAA----GGTG-TGC-CTCCT-GGTC-TTGGGGGTACC-GAGTACCCCCTG----GC--TCT--GGGGAGCCG--GCACGGGAGGTTAACCCCCTAAACTCTTGCCTTTTTATTGCCTT-----CCGTCTGAACT-GTAGTACACGAAAA-GTTAA----AACTTTCAACAACGGATCTCTTGGTTCTCGCATCGATGAAGAACGCAGCGAAATGCGATAAGTAGTGTGAATTGCAGAATTCCGTGAATCATCGAATCTTTGAACGCACATTGCGCCTCCT-----GGTAATTGGGGAGGC-ATGCCTGTCCGAGCGTCACTGAAATCAACTCAA-----GCACTTTTG-----TGCGTGGTCGTGGAGGAAGAG----TCAGCCT------CGCT--GCAGTCTCCC-CTCCCAAAATCAAT--GGCGGAAAGTCCCTGGTACT-CGGCGTAGT-AGTCACG--TTCGCTG-AGT--TTCCAGTGTC-GTTCCT-GCCTTCAAACCCCC-ACAATCTCTCT??CGAGTGAAGCGGCAAAAGCTCAAATTTGAAATC-GGTGTCCATCAAACGCC---GAGTTGTAATTTGGAGGGACAACTTCGGGCTGAACCACATCGTAAGTTCCTTGGAACAGGACGTCATAGAGGGTGAGAATCCCGTGTCTTGATGTCGGGTCAAAACCATGTGAAGTGTCTCCGACGAGTCGAGTTGTTTGGGAATGCAGCTCAAAATGGGTGGTAAATTTCATCTAAAGCTAAATATTGGCGAGAGACCGATAGCGCACAAGTAGAGTGATCGAAAGATGAAAAGCACTTTGAAAAGAGAGTCAAACAGTACGTGAAATTGTTGAAAGGGAAGCGCTTGCGACCAGACTCGATCTTTGGTGATCAGCCGGGCTTCGGTCCGGTGCC-CTCGCCATTGGTTGGGCCAGCATCGGTTCCAGCGGTGGGACAAAAGGA-GGAGGAATGTGGCTCCCT---TCGGGGAGTGTTATTAGCCACCTTCACAATGCCACCAGTTGGGACCGAGGACCGCGCTTCGGCTAGGATGCTGGTGCAATGGTCTTAAGCGACCCGTCTTGAAACACGGACCAAGGAGTCTAACATCTATGCGAGTGTTCGGGCGGAAAACCCTTGCGCGTAATGAAAGTGAACGGAGGTGTGAACCC---CT---TACGGGGCGCAACATCGACCGGTCCTGATGTCTTCGGAAGGATCTGAGTAAGAGCATAGCTGTTGGGACCCGAAAGATGGTGAACTATGCCTGAATAGGGTGAAGCCAGAGGAAACTCTGGTGGAGGCTCGCAGCGGTTCTGACGTGCAAATCGATCGTCAAATTTGGGTATAGGGGCGAAAGACTAATCGCGTTGATGTCGTACATCACCGTCGGTACCCCTGGGAATCCGCTGGTCAACTTCATGGCCGAGCAGAACATGGAATTCCTGGAGGAGTACGAGCCACAGAGATCGCCGAATGCTACTAAGATCTTCCTCAACGGAGTCTGGATCGGTATTCACAGAGATCCTCTTCACCTCGTACGCCTGGTCCAAGAACTTCGAAGACGTGGGTCTATCAGTCATGAAGTTAGTGTCATCCGAGATATACGAGACCGCGAGTTCAAGATCTTCACCGATGCCGGTCGTGTCTGTCGGCCGTTGTTTGTTATTGACAACGATCCAACACACGAACGTAGAGGGCAGTTGGTTTTGACCAAGGAGCATGTGCAGCAACTAGATGAAGATCACGATCTTCCACCCGGTGAGAAGTTTGGCTGGGAAGGCTTGCTTGAGTGTGGAGCCGTCGAATACGTGGACGCGGAGGAAGAGGAAACCATCATGATTGTGATGACTCCAGAAGATCTCGAGGTGTCACGACAGGTGGCGCAGGGCTACGAGTTGGCCGAAGAAACGGATCTCAACAAGCGTGTTAAGGCGCCAATCAACAAGAATACGAGTCAGTATACTCATTGCGAG
>42923
GCTGC-ACATGCTGCAAA----CGCG-TGC-CTTCC-GGTC-CCGAG--TACC-TGGTACTTTCAAGG--GA-CCTT--GGGGAGCCG--GCACGGGAGGTA-AACCCCAAAC-TCTTGCCCTTGAAATGCCTT-----CCGTCTGAACT-ATAGTACACGAAAA-GTTAA----AACTTTCAACAACGGATCTCTTGGTTCTCGCATCGATGAAGAACGCAGCGAAATGCGATAAGTAGTGTGAATTGCAGAATTCCGTGAATCATCGAATCTTTGAACGCACATTGCGCCTCCTCTGGAGTCAATCCGTGAGGC-ATGCCTGTCCGAGCGTCACTAAAGTAAAATCAACCCAACCACTCTTGTGTTTGGTTTGGTCGTGGAGGAAGAG----TCCGTCTTGTTGTTGCG-GGCGGTCTCCC-CTCTCAAAATCAAT--GGCGGAAAGTCTCTGGCACT-CGGCGTAGT-AGTATTA--TTCGTCG-ATT--ATCCAGTGTC-GTTCCT-GCCACCAAATCCCC--AAAATTCTCTTGCGAGTGAAGTGGCAAAAGCTCAAATTTGAAATC-GGCGTCTACACGAGGCGTC-GAGTTGTAATTTGGAGGGACAACTTCGGACCGAACCACATCGTAAGTTCCTTGGAACAGGACGTCATAGAGGGTGAGAATCCCGTGTCTCGATGTCGGGTCAAACC-ATGTGAAGTGTCTCCGACGAGTCGAGTTGTTTGGGAATGCAGCTCAAAATGGGTGGTAAATTTCATCTAAAGCTAAATATTGGCGAGAGACCGATAGCGCACAAGTAGAGTGATCGAAAGATGAAAAGCACTTTGAAAAGAGAGTCAAAAAGTACGTGAAATTGTTGAAAGGGAAGCGCTTGCGACCAGACTCGATCTTTGGTGATCAGCCGGGCTTCGGTCCGGTGCC-CTCGCCCTTGATTGGACCAGCATCGGTTCCGACGGTGGGATAAAAGGA-GGAGGAATGTGGCTCCCT---TCGGGGAGTGTTA-TAGCCACCTGCACAATGCCGCCAGTTGGGACCGAGGACCGCGCTTCGGCTAGGATGCTGGTGTAACGGTCTTAAGCGACCCGTCTTGAAACACGGACCAAGGAGTCTAACATCTATGCGAGTGTTCGGGCGGAAAACCCTTGCGCGTAATTAAAGTGAACGGAGGTGTGAACCC---AT---TGCCGGGTGCAACATCGACCGGTCCTGATGTCTTCGGAAGGATCTGAGTAAGAGCATAGCTGTTGGGACCCGAAAGATGGTGAACTATGCCTGAATAGGGTGAAGCCAGAGGAAACTCTGGTGGAGGCTCGCAGCGGTTCTGACGTGCAAATCGATCGTCAAATTTGGGTATAGGGGCGAAAGACT?????CGTTGATGTCGTACATCACCGTCGGTACCCCTGGGAATCCGCTGGTCAACTTCATGGCCGAGCAGAACATGGAATTCCTGGAGGAGTACGAGCCGCAGAGATCGCCGAATGCCACCAAGATCTTCCTCAACGGAGTCTGGATCGGTATTCACAGAGATCCTCTCCACCTCGTACGTCTGGTCCAAGAGCTTCGGAGACGTGGATCTATCAGTCATGAAGTCAGTGTCATCCGAGATATTCGAGACCGCGAGTTCAAGATCTTCACCGATGCTGGTCGTGTCTGTCGGCCATTGTTTGTTATTGACAACGATCCGACACACGAACGTAGAGGGCAGTTGGTCTTGACCAAGGAGCATGTGCAGCAACTAGATGAAGATCACGATCTTCCACCCGGCGAGAAGTTTGGCTGGGAAGGCTTGCTTGAGTGTGGAGCCGTCGAATACGTGGACGCGGAGGAAGAGGAAACCATCATGATTGTGATGACTCCAGAAGATCTCGAGGTGTCACGACAGGTGGCGCAGGGCTACGAGTTGGCCGAGGAAACAGATCTCAACAAGCGTGTTAAGGCGCCAATCAACAAGAATACGAGTCAGTATACTCATTGCGAG
>DQ220344_Geopora_cf_cervina_FH_KH_03_61
GCTGC-ACAGGCTGCAAA----CGCG-TGC-CTTCC-GGTC-CCGAG--TACC-TAGTACTCTCAGG---GC--CGT--TGGGAGCCG--GCACGGGAGGTA-AACCAAAAAC-TCTTGCCCTTGA-ATGCCTT-----CCGTCTGAACT-GTAGTACATTAAGAAGTTAA----AACTTTCAACAACGGATCTCTTGGTTCTCGCATCGATGAAGAACGCAGCGAAATGCGATAAGTAGTGTGAATTGCAGAATTCCGTGAATCATCGAATCTTTGAACGCACATTGCGCCTCCT-----GGTAATCCGTGAGGC-ATGCCTGTTCGAGCGTCACTAAAATCAACTCAA-----CCACTTTTG-----TGCTTGGTCGTGGAGGAAGAG----TCCGCCT------TGTT--GCGGTCTCCC-CTCCCAAAATCAAC--GGCGTAAAGTCACTGGCACT-CGGCGTAGT-AGTATTA--TTCGCCG-ATT--GTCCAGTGTC-GTTCCT-GCCACCAAATCCCC--AAAATTCTCTTGCGAGTGAAGCGGCAAAAGCTCAAATTTGAAATC-GGTGTCTACCTTAGGCGTC-GAGTTGTAATTTGGAGGGACAACTTCGGACTGAACCACATCGTAAGTTCCTTGGAACAGGACGTCATAGAGGGTGAGAATCCCGTGTCTCGATGTCGGGTCAAACC-ATGTGAAGTGTCTCCGACGAGTCGAGTTGTTTGGGAATGCAGCTCAAAATGGGTGGTAAATTTCATCTAAAGCTAAATATTGGCGAGAGACCGATAGCGCACAAGTAGAGTGATCGAAAGATGAAAAGCACTTTGAAAAGAGAGTCAAAAAGTACGTGAAATTGTTGAAAGGGAAGCGCTTGCGACCAGACTCGATCTTTGGTGATCGACCGGGCTCCGGTCCGGTGCC-CTCGCCATTGATTGGGCCAGCATCGGTTCCGACGGTGGGATAAAAGGA-GGAGGAATGTGGCTCCCT---TCGGGGAGTGTTA-TAGCCACCTTCACAATGCTGCCAGTTGGGACCGAGGACCGCGCTTCGGCTAGGATGCTGGTGTAATGGTCTTAAGCGACCCGTCTTGAAACACGGACCAAGGAGTCTAACATCTATGCGAGTGTTCGGGCGGAAAACCCTTGCGCGTAATTAAAGTGAATGGAGGTGTGAACTC---CGGATTGCCGGGTGCAACATCGACCGGTCCTGATGTCTTCGGAAGGATCTGAGTAAGAGCATAGCTGTTGGGACCCGAAAGATGGTGAACTATGCCTGAATAGGGTGAAGCCAGAGGAAACTCTGGTGGAGGCTCGCAGCGGTTCTGACGTGCAAATCGATCGTCAAATTTGGGTATAGGGGCGAAAGACTAATCG??????????????????CCGTCGGTACCCCTGGGAATCCGCTAGTCAACTTCATGGCCGAGCAGAACATGGAATTCCTGGAGGAGTACGAGCCGCAGAGATCGCCGAATGCCACCAAGATCTTCCTCAACGGAGTCTGGATCGGTATTCACAGAGATCCTCTCCACCTCGTACGCCTGGTCCAAGAACTTCGGAGACGTGGATCTATCAGTCATGAAGTCAGTGTCATCCGAGATATTCGAGACCGCGAGTTCAAGATCTTCACCGATGCTGGTCGTGTCTGTCGGCCATTGTTTGTTATTGACAACGATCCGACACACGAACGTAGAGGGCAGTTGGTCTTGACCAAGGAGCATGTGCAGCAACTAGATGAAGATCACGATCTTCCACCCGGCGAGAAGTTTGGCTGGGAAGGCTTGCTTGAGTGTGGAGCCGTCGAATACGTGGACGCGGAGGAAGAGGAAACCATCATGATTGTGATGACTCCAGAAGATCTCGAGGTGTCACGACAGGTGGCGCAGGGCTACGAGTTGGCCGAGGAAACAGATCTCAACAAGCGTGTTAAGGCGCCAATCAACAAGAATACGAGTCAGTATACTCATTGCGAG
>40230
GCTGC-GCATGCTGCAAA----CGTG-TGC-CTTGC-GGTC-CGGAG--TACC-TGTTGCTCCTGGG---GC--CCG--TGGGAGCCG--GCACGTGAGGGA-ACCCACAAAC-TCTTGCCCTTGA-ATGCCTT-----CCGTCTGAACT-GTAGTACATGAAAA-GTTAA----AACTTTCAACAACGGATCTCTTGGTTCTCGCATCGATGAAGAACGCAGCGAAATGCGATAAGTAGTGTGAATTGCAGAATTCCGTGAATCATCGAATCTTTGAACGCACATTGCGCCTCCT-----GGTAATCCGTGAGGC-ATGCCTGTTCGAGCGTCACTAAAATCAAATCAACC--GCCACGAACG-----TGGTTGGTCGTGGAGGAAGAG----TCCGTST------TGTT--GCGGTCTCCC-CTCCCAAAATCAAC--GGCGGAAA?????????????????????????????????????????????????????????????????????????????????????????TGCGAGTGAAGCGGCAAAAGCTCAAATTTGAAATC-GGTGTCTACCTTAGGCGTC-GAGTTGTAATTTGGAGGGACAACTTCGGACTGAACCACATCGCAAGTTCCTTGGAACAGGACGTCATAGAGGGTGAGAATCCCGTGTCTCGATGTCGGGTCAAACC-ATGTGAAGTGTCTCCGACGAGTCGAGTTGTTTGGGAATGCAGCTCAAAATGGGTGGTAAATTTCATCTAAAGCTAAATATTGGCGAGAGACCGATAGCGCACAAGTAGAGTGATCGAAAGATGAAAAGCACTTTGAAAAGAGAGTCAAAAAGTACGTGAAATTGTTGAAAGGGAAGCGCTTGCGACCAGACTCGATCTTTGGTGATCGGCCGGGCTCCGGTCCGGTGCCTCTCACCATTGATTGGGCCAGCATCGGTTCCGACGGTGGGATAAAAGGA-GGAGGAATGTGGCTCCCT---TTGGGGAGTGTTA-TAGCCACCTTCATAATGCCGCCAGTCGGGACCGAGGACCGCGCTTCGGCTAGGATGCTGGTGTAATGGTCTTAAGCGACCCGTCTTGAAACACGGACCAAGGAGTCTAACATCTATGCGAGTGTTCGGGCGGAAAACCCTTGCGCGTAATTAAAGTGAACGGAGGTGTGAACCA---CGTATTGCGGGGTGCAACATCGACCGGTCCTGATGTCTTCGGAAGGATCTGAGTAAGAGCATAGCTGTTGGGACCCGAAAGATGGTGAACTATGCCTGAATAGGGTGAAGCCAGAGGAAACTCTGGTGGAGGCTCGCAGCGGTTCTGACGTGCAAATCGATCGTCAAATTTGGGTATAGGGGCGAAAGACTAATCGCGTTGATGTCGTACATCACCGTCGGTACCCCTGGGAATCCGCTAGTCAACTTCATGGCCGAGCAGAACATGGAATTCCTGGAGGAGTACGAGCCGCAGAGATCGCCGAATGCCACCAAGATCTTCCTCAACGGAGTCTGGATCGGTATTCACAGAGATCCTCTCCATCTYGTACGCCTGGTCCAAGAACTTYGGAGACGTGGATCTATCAGTCATGAAGTCAGTGTCATCCGAGATATTCGAGACCGCGAGTTCAAGATCTTCACCGATGCTGGTCGTGTCTGTCGGCCATTGTTTGTTATTGACAACGATCCGACACACGAACGTAGAGGGCAGTTGGTCTTGACCAAGGAGCATGTGCAGCAACTAGATGAAGATCACGATCTTCCACCCGGCGAGAAGTTTGGCTGGGAAGGCTTGCTTGAGTGTGGAGCCGTYKAATACGTGGACGCGGAGGAAGAGGAAACCATCATGATTGTGATGACTCCAGAAGATCTCGAGGTGTCACGACAGGTGGCGCAGGGCTACGAGTTGGCCGAGGAAACAGATCTCAACAAGCGTGTTAAGGCGCCAATCAACAAGAATACGAGTCAGTATACTCATTGCGAG
>5115
GCTGC-GCGTGCTGCAAA-----GTG-TGC-CTCCT-GGAT-GTCGCC--ACC-GGGTGTGGT-------AC-TCCC--TGAGCGTCC--GCACGGAAGGCTTTACCAAAAA--TCTTGTGTTTCCCATGTCTT-----CTGTCTGAACT-GTCATATAAAATAA-ATTAA----AACTTTCAACAACGGATCTCTTGGTTCTCGCATCGATGAAGAACGCAGCGAAATGCGATAAGTAGTGTGAATTGCAGAATTCCGTGAATCATCGAATCTTTGAACGCACATTGCGCCTCCT-----GGTATTCCGGGAGGC-ATGCCTGTTCGAGCGTCATTAAAATCAAATCAA-----GCACTGGT-------GCTTGGTCATGGCGGAAGAG----ACCACCC------TGCG--GTC-TCCCC---ACCGAAATCCAAT--GGCGGAAAGTCTCCGGTACT-CGGCGTAGT-AGTAACG--TTCGCTT-CGT--ATCCGGAGTC-CTACCT-GCCGACAAACCCCT-CACCATTCTCTTGCGAGTGAAGCGGCAAAAGCTCAAATTTGAAATC-GGTGCGTGTGAAGCACATC-GAGTTGTAATTTGGAGGGACAACTTCGGATTGGACCACACCGTAAGTTTCTTGGAACAGGGCATCATAGAGGGTGAGAATCCCGT--CCTGGTGTAGGGTCAAACC-ATGTGAAGTGTCTCCGACGAGTCGAGTTGTTTGGGAATGCAGCTCAAAATGGGTGGTAAATTTCATCTAAAGCTAAATATTGGCGAGAGACCGATAGCGCACAAGTAGAGTGATCGAAAGATGAAAAGCACTTTGAAAAGAGAGTTAAAAAGTACGTGAAATTGTTGAAAGGGAAGCGCTTACGACCAGACTCGATCTTTGGTGATCGGCCGGACCTCGGTTCGGTGCC-CTCGCCATTGATTGGGCCAGCATCGGTTCTAACGGTGGGATAAAAGGA-GGAGGAATGTAGCTCCCC---TCGGGGAGTGTTA-TAGCCACCTTCACAATGCCACCAGTTGGGACCGAGGACCGCGCTTCGGCTAGGATGCTGGTGTAATGGTCTTAAGCGACCCGTCTTGAAACACGGACCAAGGAGTCTAACATCTATGCGAGTGTTCGGGTGGAAAACCCTTGCGCGTAATGAAAGTGAACGGAGGTGTGAACCC---TT---CGCCGGGTGCAACATCGACCGGTCCTGATGTCTTCGGAAGGATCTGAGTAAGAGCATAGCTGTTGGGACCCGAAAGATGGTGAACTATGCCTGAATAGGGTGAAGCCAGAGGAAACTCTGGTGGAGGCTCGCAGCGGTTCTGACGTGCAAATCGATCGTCAAATTTGGGTATAGGGGCGAAAGACTAATCGCGTTGATGTCGTACATCACCGTCGGTACCCCTGGGAATCCGCTGGTCAACTTCATGGCCGAGCAGAACATGGAATTCCTGGAGGAGTACGAGCCGCAGAGATCGCCGAATGCTACTAAGATCTTCCTTAACGGAGTCTGGATCGGTATTCACAGAGATCCTCTTCACCTCGTACGCCTGGTCCAAGAACTTCGGAGACGTGGCTCCATTAGTCATGAAGTCAGTGTCATCCGAGACATTCGAGACCGCGAGTTCAAGATCTTCACCGATGCTGGCCGTGTCTGTCGTCCATTGTTCGTTATTGACAATGATCCGACACACGAACGTAGAGGGCAGTTGGTCTTGACCAAGGAGCATGTGCAGCAACTAGATGAAGATCATGATCTTCTACCTGGTGAGAAGTTTGGCTGGGAGGGCTTGCTTGAGTGTGGAGCCGTCGAATACGTGGACGCGGAAGAAGAGGAAACCATCATGATCGTGATGACCCCAGACGATCTCGAGGTGTCACGGCAGGTGGCGCAGGGCTACGAGTTGGCTGAAGAAACGGATCTCAACAAGCGTGTCAAGGCGCCAATCAACAAGAACACGAGTCAGTACACTCATTGCG??
>AH39246
GCTGC-GCGTGCTGCAAA-----GTG-TGC-CTCCT-GGAT-GTCGCC--ACC-GGGTGTGGT-------AC-TCCC--TGAGCGTCC--GCACGGAAGGCTTTACCAAAAA--TCTTGTGTTTCCCATGTCTT-----CTGTCTGAACT-GTCATATAAAATAA-ATTAA----AACTTTCAACAACGGATCTCTTGGTTCTCGCATCGATGAAGAACGCAGCGAAATGCGATAAGTAGTGTGAATTGCAGAATTCCGTGAATCATCGAATCTTTGAACGCACATTGCGCCTCCT-----GGTATTCCGGGAGGC-ATGCCTGTTCGAGCGTCATTAAAATCAAATCAA-----GCACTGGT-------GCTTGGTCATGGCGGAAGAG----ACCACCC------TGCG--GTC-TCCCC---ACCGAAATCCAAT--GGCGGAAAGTCTCCGGTACT-CGGCGTAGT-AGTAACG--TTCGCTT-CGT--ATCCGGAGTC-CTACCT-GCCGACAAACCCCT-CACCATTCTCTTGCGAGTGAAGCGGCAAAAGCTCAAATTTGAAATC-GGTGCGTGTGAAGCACATC-GAGTTGTAATTTGGAGGGACAACTTCGGATTGGACCACACCGTAAGTTTCTTGGAACAGGGCATCATAGAGGGTGAGAATCCCGT--CCTGGTGTAGGGTCAAACC-ATGTGAAGTGTCTCCGACGAGTCGAGTTGTTTGGGAATGCAGCTCAAAATGGGTGGTAAATTTCATCTAAAGCTAAATATTGGCGAGAGACCGATAGCGCACAAGTAGAGTGATCGAAAGATGAAAAGCACTTTGAAAAGAGAGTTAAAAAGTACGTGAAATTGTTGAAAGGGAAGCGCTTACGACCAGACTCGATCTTTGGTGATCGGCCGGACCTCGGTTCGGTGCC-CTCGCCATTGATTGGGCCAGCATCGGTTCTAACGGTGGGATAAAAGGA-GGAGGAATGTAGCTCCCC---TCGGGGAGTGTTA-TAGCCACCTTCACAATGCCACCAGTTGGGACCGAGGACCGCGCTTCGGCTAGGATGCTGGTGTAATGGTCTTAAGCGACCCGTCTTGAAACACG???????????????????????????????????????????????????????????????????????????????????????????????????????????????????????????????????????????????????????????????????????????????????????????????????????????????????????????????????????????????????????????????????????????????????????CGTTGATGTCGTACATCACCGTCGGTACCCCTGGGAATCCGCTGGTCAACTTCATGGCCGAGCAGAACATGGAATTCCTGGAGGAGTACGAGCCGCAKAGATCGCCGAATGCTACTAAGATCTTCCTTAACGGAGTCTGGATCGGTATTCACAGAGATCCTCTTCACCTCGTACGCCTGGTCCAAGAACTTCGGAGACGTGGCTCCATTAGTCATGAAGTCAGTGTCATCCGAGACATTCGAGACCGCGAGTTCAAGATCTTCACCGATGCTGGCCGTGTCTGTCGTCCATTGTTCGTTATTGACAATGATCCGACACACGAACGTAGAGGGCAGTTGGTCTTGACCAAGGAGCATGTGCAGCAACTAGATGAAGATCATGATCTTCTACCTGGTGAGAAGTTTGGCTGGGAGGGCTTGCTTGAGTGTGGAGCCGTCGAATACGTGGACGCGGAAGAAGAGGAAACCATCATGATCGTGATGACCCCAGACGATCTCGAGGTGTCACGGCAGGTGGCGCAGGGCTACGAGTTGGCTGAAGAAACGGATCTCAACAAGCGTGTCAAGGCGCCAATCAACAAGAACACGAGTCAGTACACTCATTGCGAA
>5342
GCTGC-GCGTGCTGGAAG-----GCA-TGC-CTCCTTGGCC-GTACC---ACC---GTCTGGTGGC----GA-TCCT--GGGGTGTCG--GCGCGGATGGCT-TACCATAAAC-TCTTGCGTTTCC-ATGTTTT-----CTGTCTGAACT-GTCATACAAAATAA--TTAA----AACTTTCAACAACGGATCTCTTGGTTCTCGCATCGATGAAGAACGCAGCGAAATGCGATAAGTAGTGTGAATTGCAGAATTCCGTGAATCATCGAATCTTTGAACGCACATTGCGCCTCCT-----GGTATTCCGGGAGGC-ATGCCTGTTCGAGCGTCATTAAAATCAAATCAA-----GTATTTGT-------GCTTGGTCATGGAGGAAGAG----TCCACCC------TGTG--GTC-TCCCC---ACCGAAATCCAAA--GGCGGAAAGACTCCAGTACA-CGGTGTAGT-ACTAACG--TTCGCTT-CGT--ATCTGGAGTC-GTACCT-GCCGTCAAACCCCCCCACATTTCTCTTGCGAGTGAAGCGGCAAAAGCTCAAATTTGAAATC-GGTGTGCCTAAAGTACATC-GAGTTGTAATTTGGAGGGACAACTTCGGGCTGAACCACACCGTAAGTTTCTTGGAACAGGACATCATAGAGGGTGAGAATCCCGTGTCTTGGTGTAGGGTCAAACC-GTGTGAAGTGTCTCCGACGAGTCGAGTTGTTTGGGAATGCAGCTCAAAATGGGTGGTAAATTTCATCTAAAGCTAAATATTGGCGAGAGACCGATAGCGCACAAGTAGAGTGATCGAAAGATGAAAAGCACTTTGAAAAGAGAGTTAAAAAGTACGTGAAATTGTTGAAAGGGAAGCGCTTACGACCAGACTCGATCTTTGGTGATCAGCCGGACTTCGGTTCGGTGCC-CTCGCCATTGATTGGGCCAGCATCGGTTCCGACGGTGGGATAAAAGGA-GGAGGAATGTAGCTCCCCGAGTCGGAGAGTGTTA-TAGCCACCTTCACAATGCCACCAGTTGGGACCGAGGACCGCGCTTTGGCTAGGATGCTGGTGTAATGGTCTTAAGCGACCCGTCTTGAAACACGGACCAAGGAGTCTAACATCTATGCGAGTGTTCGGGTGGAAAACCCTTGCGCGTAATGAAAGTGAACGGAGGTGTGAACCC---TT---TACGGGGTGCAACATCGACCGGTCCTGATGTCTTCGGAAGGATCTGAGTAAGAGCATAGCTGTTGGGACCCGAAAGATGGTGAACTATGCCTGAATAGGGTGAAGCCAGAGGAAACTCTGGTGGAGGCTCGCAGCGGTTCTGACGTGCAAATCGATCGTCAAATTTGGGTATAGGGGCGAAAGACTAATCG?????????????????????????????????????????????????????????????????????????????????????????????????????????????????????????????????????AGYCTGNATCGGTATTCACAGAGATCCTCTTCACCTCGTACGCCTGGTCCAAGAACTTCGGAGACGTGGCTCCATTAGTCATGAAGTCAGTGTCATCCGAGATATTCGAGACCGCGAGTTCAAGATCTTCACCGATGCTGGCCGTGTCTGTCGTCCATTGTTCGTTATTGACAATGATCCGACACACGAACGTAGAGGGCAGTTGGTCTTGACCAAGGAGCATGTGCAGCAACTAGATGAAGATCATGATCTTCTACCTGGTGAGAAGTTTGGCTGGGAAGGCTTGCTTGAGTGTGGAGCCGTCGAATACGTGGATGCGGAAGAAGAGGAAACCATCATGATCGTGATGACCCCAGACGATCTCGAGGTGTCACGGCAGGTGGCTCAGGGCTACGAGTTGGCTGAGGAAACGGATCTCAACAAGCGTGTCAAGGCGCCAATCAACAAGAACACGAGTCAGTACACTCATTGCGAA
>5070
GCTGC-GCGTGCTGGAAA-----GCG-TGC-CTCCTCGACC-GTCTC---ACC-CAGTGTGGTGGGGGGGGA-TCGT--GGAGTGTCG--GTGCGGAAGGCCTTACCACAAAC-TCTTGTACTTCC-ATGTTTT-----CTGTCTGAACT-GTCATATAA-ATAA-GTTAA----AACTTTCAACAACGGATCTCTTGGTTCTCGTATCGATGAAGAACGCAGCGAAATGCGATAAGTAGTGTGAATTGCAGAATTCCGTGAATCATCGAATCTTTGAACGCACATTGCGCCTCCT-----GGTATTCCGGGAGGC-ATGCCTGTTCGAGCGTCATTAAAACCAATTCAA-----GCATTTCT-------GCTTGGTCATGGAGGAAGAG----TCCACCC------TGTG--GCC-TCCCC---CCCGAAATCCAAG--GGCGGAAAGATTCCGGTACT-CGGTGTAGT-ACTAACG--TTCACTT-TGT--ATCCGGGGTC-GTACCA-GCCGGTAAACCCCC-CACAATTCTCTTGCGAGTGAAGCGGCAAAAGCTCAAATTTAAAATC-GGTGTGCCTAAAGTACATC-GAGTTGTAATTTGGAGGGACAACTTCGGGCTGAACCACACCGTAAGTTTCTTGGAACGGTACATCATAGAGGGTGAGAATCCCGTGTCTTGGTGTAGGGTCAAACC-ATGTGAAGTGTCTCCGACGAGTCGAGTTGTTTGGGAATGCAGCTCAAAATGGGTGGTAAATTTCATCTAAAGCTAAATATTGGCGAGAGACCGATAGCGCACAAGTAGAGTGATCGAAAGATGAAAAGCACTTTGAAAAGAGAGTCAAAAAGTACGTGAAATTGTTGAAAGGGAAGCGCTTACGACCAGACTCGATCTTTGGTGATCAGCCGGACTTCGGTTCGGTGCC-CTCACTATTGATTGGGCCAGCATCGGTTCTGACGGTGGGATAAAAGGA-GGAGGAATGTAGCTCCCC---TCGGGGAGTGTTA-TAGCCTCCTTCACAATGCCACCAGTCGGGACCGAGGACCGCGCTTCGGCTAGGATGCTGGCGTAATGGTCTTAAGCGACCCGTCTTGAAACACGGACCAAGGAGTCTAACATCTATGCGAGTGTTCGGGTGGAAAACCCTTGCGCGTAATGAAAGTGAACGGAGGTGTGAACCC---TT---CATGGGGTGCAACATCGACCGGTCCTGATGTCTTCGGAAGGATCTGAGTAAGAGCATAGCTGTTGGGACCCGAAAGATGGTGAACTATGCCTGAATAGGGTGAAGCCAGAGGAAACTCTGGTGGAGGCTCGCAGCGGTTCTGACGTGCAAATCGATCGTCAAATTTGGGTATAGGGGCGAAAGACTAATCGCGTTGATGTCGTACATCACCGTCGGTACCCCTGGAAATCCGCTGGTCAACTTCATGGCCGAGCAGAACATGGAATTCCTGGASGAGTACGAGCCGCAGAGATCGCCGAATGCTACGAAGATCTTCCTCAACGGAGTCTGGATCGGTATTCACAGAGATCCTCTTCACCTCGTACGCCTGGTCCAAGAACTTCGGAGACGTGGCTCCATTAGTCATGAAGTCAGTGTCATCCGAGATATTCGAGACCGCGAGTTCAAGATCTTCACCGATGCTGGCCGTGTCTGTCGTCCATTGTTCGTTATTGACAATGATCCGACACACGAACGTAGGGGGCAGTTGGTCTTGACCAAGGAGCATGTGCAGCAACTAGATGAAGATCATGATCTTCTACCTGGTGAGAAGTTCGGCTGGGAAGGGTTGCTTGAGTGTGGAGCCGTCGAATACGTGGATGCGGAAGAAGAGGAAACCATCATGATCGTGATGACCCCAGACGATCTCGAGGTGTCACGGCAGGTGGCGCAGGGCTACGAGTTGGCCGAGGAAACGGATCTCAACAAGCGTGTCAAGGCGCCAATCAACAAGAACACGAGTCAGTACACTCATTGCGAA
>5483
GCTGC-GCGTGCTGGAAA-----GCG-TGC-CTCCTCGACC-GTCTC---ACC-CAGTGTGGTGGGGGGGGGATCGT--GGAGTGTCG--GTGCGGAAGGCCTTACCACAAAC-TCTTGTACTTCC-ATGTTTT-----CTGTCTGAACT-GTCATATAA-ATAA-GTTAA----AACTTTCAACAACGGATCTCTTGGTTCTCGCATCGATGAAGAACGCAGCGAAATGCGATAAGTAGTGTGAATTGCAGAATTCCGTGAATCATCGAATCTTTGAACGCACATTGCGCCTCCT-----GGTATTCCGGGAGGC-ATGCCTGTTCGAGCGTCATTAAAACCAATTCAA-----GCATTTCT-------GCTTGGTCATGGAGGAAGAG----TCCACCC------TGTG--GCC-TCCCC---CCCGAAATCCAAG--GGCGGAAAGATTCCGGTACT-CGGTGTAGT-ACTAACG--TTCACTT-TGT--ATCCGGAGTC-GTACCA-GCCGGTAAACCCCC-CACAATTCTCTTGCGAGTGAAGCGGCAAAAGCTCAAATTTAAAATC-GGTGTGCCTAAAGTACATC-GAGTTGTAATTTGGAGGGACAACTTCGGGCTGAACCACACCGTAAGTTTCTTGGAACGGTACATCATAGAGGGTGAGAATCCCGTGTCTTGGTGTAGGGTCAAACC-ATGTGAAGTGTCTCCGACGAGTCGAGTTGTTTGGGAATGCAGCTCAAAATGGGTGGTAAATTTCATCTAAAGCTAAATATTGGCGAGAGACCGATAGCGCACAAGTAGAGTGATCGAAAGATGAAAAGCACTTTGAAAAGAGAGTCAAAAAGTACGTGAAATTGTTGAAAGGGAAGCGCTTACGACCAGACTCGATCTTTGGTGATCAGCCGGACTTCGGTTCGGTGCC-CTCACTATTGATTGGGCCAGCATCGGTTCTGACGGTGGGATAAAAGGA-GGAGGAATGTAGCTCCCC---TCGGGGAGTGTTA-TAGCCTCCTTCACAATGCCACCAGTCGGGACCGAGGACCGCGCTTCGGCTAGGATGCTGGCGTAATGGTCTTAAGCGACCCGTCTTGAAACACGGACCAAGGAGTCTAACATCTATGCGAGTGTTCGGGTGGAAAACCCTTGCGCGTAATGAAAGTGAACGGAGGTGTGAACCC---TT---CACCGGGTGCAACATCGACCGGTCCTGATGTCTTCGGAAGGATCTGAGTAAGAGCATAGCTGTTGGGACCCGAAAGATGGTGAACTATGCCTGAATAGGGTGAAGCCAGAGGAAACTCTGGTGGAGGCTCGCAGCGGTTCTGACGTGCAAATCGATCGTCAAATTTGGGTATAGGGGCGAAAGACTAATCG???????????????????????????????????????????????????????????????????????????????????????????????????????????????????????????????????????????????????????????????????????????????????????????????????????????????????TCATGAAGTCAGTGTCATCCGAGATATTCGAGACCGCGAGTTCAAGATCTTCACCGATGCTGGCCGTGTCTGTCGTCCATTGTTCGTTATTGACAATGATCCGACACACGAACGTAGGGGGCAGTTGGTCTTGACCAAGGAGCAWGTGCAGCAACTAGATGAAGATCATGATCTTCTACCTGGTGAGAAGTTCGGCTGGGAAGGGTTGCTTGAGTGTGGAGCCGTCGAATACGTGGATGCGGAAGAAGAGGAAACCATCATGATCGTGATGACCCCAGACGATCTCGAGGTGTCACGGCAGGTGGCGCAGGGCTACGAGTTGGCCGAGGAAACGGATCTCAACAAGCGTGTCAAGGCGCCAATCAACAAGAACACGAGTCAGTACACTCATTGCGAA
>5419
GCTGC-GCGTGCTGGAAA-----GCG-TGC-CTCCTCGACC-GTCTC---ACC-CAGTGTGGTGGGGGGGGA-TCGT--GGAGTGTCG--GTGCGGAAGGCCTTACCACAAAC-TCTTGTACTTCC-ATGTTTT-----CTGTCTGAACT-GTCATATAA-ATAA-GTTAA----AACTTTCAACAACGGATCTCTTGGTTCTCGTATCGATGAAGAACGCAGCGAAATGCGATAAGTAGTGTGAATTGCAGAATTCCGTGAATCATCGAATCTTTGAACGCACATTGCGCCTCCT-----GGTATTCCGGGAGGC-ATGCCTGTTCGAGCGTCATTAAAACCAATTCAA-----GCATTTCT-------GCTTGGTCATGGAGGAAGAG----TCCACCC------TGTG--GCC-TCCCC---CCCGAAATCCAAG--GGCGGAAAGATTCCGGTACT-CGGTGTAGT-ACTAACG--TTCACTT-TGT--ATCCGGGGTC-GTACCA-GCCGGTAAACCCCC-CACAATTCTCTTGCGAGTGAAGCGGCAAAAGCTCAAATTTAAAATC-GGTGTGCCTAAAGTACATC-GAGTTGTAATTTGGAGGGACAACTTCGGGCTGAACCACACCGTAAGTTTCTTGGAACGGTACATCATAGAGGGTGAGAATCCCGTGTCTTGGTGTAGGGTCAAACC-ATGTGAAGTGTCTCCGACGAGTCGAGTTGTTTGGGAATGCAGCTCAAAATGGGTGGTAAATTTCATCTAAAGCTAAATATTGGCGAGAGACCGATAGCGCACAAGTAGAGTGATCGAAAGATGAAAAGCACTTTGAAAAGAGAGTCAAAAAGTACGTGAAATTGTTGAAAGGGAAGCGCTTACGACCAGACTCGATCTTTGGTGATCAGCCGGACTTCGGTTCGGTGCC-CTCACTATTGATTGGGCCAGCATCGGTTCTGACGGTGGGATAAAAGGA-GGAGGAATGTAGCTCCCC---TCGGGGAGTGTTA-TAGCCTCCTTCACAATGCCACCAGTCGGGACCGAGGACCGCGCTTCGGCTAGGATGCTGGCGTAATGGTCTTAAGCGACCCGTCTTGAAACACGGACCAAGGAGTCTAACATCTATGCGAGTGTTCGGGTGGAAAACCCTTGCGCGTAATGAAAGTGAACGGAGGTGTGAACCC---TT---CATGGGGTGCAACATCGACCGGTCCTGATGTCTTCGGAAGGATCTGAGTAAGAGCATAGCTGTTGGGACCCGAAAGATGGTGAACTATGCCTGAATAGGGTGAAGCCAGAGGAAACTCTGGTGGAGGCTCGCAGCGGTTCTGACGTGCAAATCGATCGTCAAATTTGGGTATAGGGGCGAAAGACTAATCG????????????????????????????????????????????????????????????????????????????????????????????????????????????????????????????????????????????????????????????????????????????????????????????????????????????????????????????????????????????????????????????????????????????????????????????????????????????????????????????????????????????????????????????????????????????????????????????????????????????????????????????????????????????????????????????????????????????????????????????????????????????????????????????????????????????????????????????????????????????????????????????????????????????????????????????????
>AH39285
GTTGC-GCGTGCTGGAAA-----GCG-TGC-CTCCTAGACC-GTCTC---ACC-AAGTGTGGTGGG----GC-TCCC--GGAGCGTCG--GCGCGGAAGGATTTACCACAAAC-TCTTGTGTTTCC-ATGTTTT-----CTGTCTGAAAT-GTCATACAAAATAA--TTAA----AACTTTCAACAACGGATCTCTTGGTTCTCGCATCGATGAAGAACGCAGCGAAATGCGATAAGTAGTGTGAATTGCAGAATTCCGTGAATCATCGAATCTTTGAACGCACATTGCGCCTCCT-----GGTATTCCGGGAGGC-ATGCCTGTTCGAGCGTCATTAAAATCAAATCAA-----GCATTCGT-------GCTTGGTCATGGAGGAAGAG----TCCACCC------TGTG--GTC-TCCCC---ACTGAAATCGAAA--GGCGGAAGGACTCCGGTACA-CGGTGTAGT-ACTAACG--TTCGCTT-CGT--ATCTGGAGTC-ATACCT-GCCCACAAACCCCC-CACGATTCTCTTGCGAGTGAAGCGGCAAAAGCTCAAATTTGAAATC-GGTGTGTCTAAAGTACATC-GAGTTGTAATTTGGAGGGACAACTTCGGGCTGAACCACACCGTAAGTTTCTTGGAACAGGACATCATAGAGGGTGAGAATCCCGTGTCTTGGTGTAGGGTCAAACC-ATGTGAAGTGTCTCCGACGAGTCGAGTTGTTTGGGAATGCAGCTCAAAATGGGTGGTAAATTTCATCTAAAGCTAAATATTGGCGAGAGACCGATAGCGCACAAGTAGAGTGATCGAAAGATGAAAAGCACTTTGAAAAGAGAGTTAAAAAGTACGTGAAATTGTTGAAAGGGAAGCGCTTACGACCAGACTCGATCTTTGGTGATCAGCCGGACTTCGGTTCGGTGCC-CTCGCCATTGATTGGGCCAGCATCGGTTCYGACGGTGGGATAAAAGGA-GGAGGAATGTAGCTCCYC---TCGGGGAGTGTTA-TAGCCNCCTTCACAATGYCACCANTTGGGACCGAGGACCGCGCTTCGGCTAGGATGCTGG?????????????????????????????????????????????????????????????????????????????????????????????????????????????????????????????????????????????????????????????????????????????????????????????????????????????????????????????????????????????????????????????????????????????????????????????????????????????????????????????????????????????????????????????????????????????????????????????????????????????????????????????????????????????????????????????????????????????????????????????????????????????????????????????????????????????????????????????????????????????????????????????????????????????????????????????????????????????????????????????????????????????????????????????????????????????????????????????????????????????????????????????????????????????????????????????????????????????????????????????????????????????????????????????????????????????????????????????????????????????????????????????????????????????????????????
>5473
GCTGC-GCGTGCTGGAAA-----GCG-TGC-CTCCCCGACC-GTCTC---ACC-AGGTGTGGTGGG----GC-TCCC--GGAGCGTCG--GCGCGGAAGGATCTACCACAAAC-TCTTTCGTTTCC-ATTTTTTTTT--CTGTCTGAAAT-GTCATACAAAATAA--TTAA----AACTTTCAACAACGGATCTCTTGGTTCTCGCATCGATGAAGAACGCAGCGAAATGCGATAAGTAGTGTGAATTGCAGAATTCCGTGAATCATCGAATCTTTGAACGCACATTGCGCCTCCT-----GGTATTCCGGGAGGC-ATGCCTGTTCGAGCGTCATTAAAATCAAATCAA-----GCATCCGT-------GCTTGGTCATGGAGGAAGAG----TCCACCC------TGTG--GTC-TCCCC---ACTGAAATCGAAA--GGCGGAAAGACTCCGGTACA-CGGTGTAGT-ACTAACG--TTCGCTT-CGT--ATCTGGAGTC-GTACCT-GCCGGCAAACCCCC-CACGATTCTCCTGCGAGTGAAGCGGCAAAAGCTCAAATTTGAAATC-GGTGTGTCTAAGGTACATC-GAGTTGTAATTTGGAGGGACAACTTCGGGCTGAACCACACCGTAAGTTTCTTGGAACAGGACATCATAGAGGGTGAGAATCCCGTGTCTTGGTGTAGGGTCAAACC-ATGTGAAGTGTCTCCGACGAGTCGAGTTGTTTGGGAATGCAGCTCAAAATGGGTGGTAAATTTCATCTAAAGCTAAATATTGGCGAGAGACCGATAGCGCACAAGTAGAGTGATCGAAAGATGAAAAGCACTTTGAAAAGAGAGTTAAAAAGTACGTGAAATTGTTGAAAGGGAAGCGCTTACGACCAGACTCGATCTTTGGTGATCAGCCGGACTTCGGTTTGGTGCC-CTCGCCATTGATTGGGCCAGCATCGGTTCTGACGGTGGGATAAAAGGA-GGAGGAATGTAGCTCCTC---TCGGGGAGTGTTA-TAGCCACCTTCACAATGCCACCAGTTGGGACCGAGGACCGCGCTTCGGCTAGGATGCTGGTGTAATGGTCTTAAGCGACCCGTCTTGAAACACGGACCAAGGAGTCTAACATCTATGCGAGTGTTCGGGTGGAAAACCCTTGCGCGTAATGAAAGTGAACGGAGGTGTGAACCC---TT---CGCCGGGTGCAACATCGACCGGTCCTGATGTCTTCGGAAGGATCTGAGTAAGAGCATAGCTGTTGGGACCCGAAAGATGGTGAACTATGCCTGAATAGGGTGAAGCCAGAGGAAACTCTGGTGGAGGCTCGCAGCGGTTCTGACGTGCAAATCGATCGTCAAATTTGGGTATAGGGGCGAAAGACTAATCG????????????????????????????????????????????????????????????????????????????????????????????????????????????????????????????????????????????????????????????????????????????????????????????????????????????????????????????????????????????????????????????????????????????????????????????????????????????????????????????????????????????????????????????????????????????????????????????????????????????????????????????????????????????????????????????????????????????????????????????????????????????????????????????????????????????????????????????????????????????????????????????????????????????????????????????????
>AH39247
GCTGC-GCGTGCTGGAAA-----GCG-TGC-CTCCCCGACT-GTCTC---ACC-AGGTGTGGTGGG----GC-TCCC--GGAGCGTCG--GCGCGGAAGGATCTACCACAAAC-TCTTTCGTTTCC-ATGTTTTTTT--CTGTCTGAAAT-GTCATACAAAATAA--TTAA----AACTTTCAACAACGGATCTCTTGGTTCTCGCATCGATGAAGAACGCAGCGAAATGCGATAAGTAGTGTGAATTGCAGAATTCCGTGAATCATCGAATCTTTGAACGCACATTGCGCCTCCT-----GGTATTCCGGGAGGC-ATGCCTGTTCGAGCGTCATTAAAATCAAATCAA-----GCATCCGT-------GCTTGGTCATGGAGGAAGAG----TCCACCC------TGTG--GTC-TCCCC---ACTGAAATCGAAA--GGCGGAAAGACTCCGGTACA-CGGTGTAGT-ACTAACG--TTCGCTT-CGT--ATCTGGAGTC-GTACCT-GCCGGCAAACCCCC-CACGATTCTCCTGCGAGTGAAGCGGCAAAAGCTCAAATTTGAAATC-GGTGTGTCTAAAGTACATC-GAGTTGTAATTTGGAGGGACAACTTCGGGCTGAACCACACCGTAAGTTTCTTGGAACAGGACATCATAGAGGGTGAGAATCCCGTGTCTTGGTGTAGGGTCAAACC-ATGTGAAGTGTCTCCGACGAGTCGAGTTGTTTGGGAATGCAGCTCAAAATGGGTGGTAAATTTCATCTAAAGCTAAATATTGGCGAGAGACCGATAGCGCACAAGTAGAGTGATCGAAAGATGAAAAGCACTTTGAAAAGAGAGTTAAAAAGTACGTGAAATTGTTGAAAGGGAAGCGCTTACGACCAGACTCGATCTTTGGTGATCAGCCGGACTTCGGTTTGGTGCC-CTCGCCATTGATTGGGCCAGCATCGGTTCTGACGGTGGGATAAAAGGA-GGAGGAATGTAGCTCCTC---TCGGGGAGTGTTA-TAGCCACCTTCACAATGCCACCAGTTGGGACCGAGGACCGCGCTTCGGCTAGGATGCTGGTGTAATGGTCTTAAGCGACCCGTCTTGAAACACGG??????????????????????????????????????????????????????????????????????????????????????????????????????????????????????????????????????????????????????????????????????????????????????????????????????????????????????????????????????????????????????????????????????????????????????CGTTGATGTCGTACATCACCGTCGGTACCCCTGGAAATCCGCTGGTCAACTTCATGGCCGAGCAGAACATGGAATTCCTGGAGGAGTACGAGCCGCAGAGATCGCCGAATGCTACAAAGATCTTCCTCAACGGAGTCTGGATCGGTATTCACAGAGATCCTCTTCACCTCGTACGCCTGGTCCAAGAACTTCGGAGACGTGGCTCCATTAGTCATGAAGTCAGTGTCATCCGAGATATTCGAGACCGCGAGTTCAAGATCTTCACCGATGCTGGCCGTGTCTGTCGTCCATTGTTCGTTATTGACAATGATCCGACACACGAACGTAGAGGGCAGTTGGTCTTGACCAAGGAGCATGTGCAGCAACTAGATGAAGATCATGATCTTCTACCCGGTGAGAAGTTTGGCTGGGAAGGCTTGCTTGAGTGTGGAGCCGTCGAATACGTGGATGCGGAAGAAGAGGAAACCATCATGATCGTGATGACCCCAGACGATCTCGAGGTGTCACGGCAGGTGGCGCAGGGCTACGAGTTGGCTGAGGAAACGGATCTCAACAAGCGCGTCAAGGCGCCAATCAACAAGAACACGAGTCAGTACACTCATTGCGAA
>6352
GCTGC-GCGTGCTGGAAA-----GCG-TGC-CTCCCCGACT-GTCTC---ACC-AGGTGTGGTGGG----GC-TCCC--GGAGCGTCG--GCGCGGAAGGATCTACCACAAAC-TCTTTCGTTTCC-ATGTTTTTTTTTCTGTCTGAAAT-GTCATACAAAAGAA--TTAA----AACTTTCAACAACGGATCTCTTGGTTCTCGCATCGATGAAGAACGCAGCGAAATGCGATAAGTAGTGTGAATTGCAGAATTCCGTGAATCATCGAATCTTTGAACGCACATTGCGCCTCCT-----GGTATTCCGGGAGGC-ATGCCTGTTCGAGCGTCATTAAAATCAAATCAA-----GCATCCGT-------GCTTGGTCATGGAGGAAGAG----TCCACCC------TGTG--GTC-TCCCC---ACTGAAATCGAAA--GGCGGAAAGACTCCGGTACA-CGGTGTAGT-ACTAACG--TTCGCTT-CGT--ATCTGGAGTC-GTACCT-GCCGGCAAACCCCC-CACGATTCTCCTGCGAGTGAAGCGGCAAAAGCTCAAATTTGAAATC-GGTGTGTCTAAGGTACATC-GAGTTGTAATTTGGAGGGACAACTTCGGGCTGAACCACACCGTAAGTTTCTTGGAACAGGACATCATAGAGGGTGAGAATCCCGTGTCTTGGTGTAGGGTCAAACC-ATGTGAAGTGTCTCCGACGAGTCGAGTTGTTTGGGAATGCAGCTCAAAATGGGTGGTAAATTTCATCTAAAGCTAAATATTGGCGAGAGACCGATAGCGCACAAGTAGAGTGATCGAAAGATGAAAAGCACTTTGAAAAGAGAGTTAAAAAGTACGTGAAATTGTTGAAAGGGAAGCGCTTACGACCAGACTCGATCTTTGGTGATCAGCCGGACTTCGGTTTGGTGCC-CTCGCCATTGATTGGGCCAGCATCGGTTCTGACGGTGGGATAAAAGGA-GGAGGAATGTAGCTCCTC---TCGGGGAGTGTTA-TAGCCACCTTCACAATGCCACCAGTTGGGACCGAGGACCGCGCTTCGGCTAGGATGCTGGTGTAATGGTCTTAAGCGACCCGTCTTGAAACACGGACCAAGGAGTCTAACATCTATGCGAGTGTTCGGGTGGAAAACCCTTGCGCGTAATGAAAGTGAACGGAGGTGTGAACCC---TT---CGCCGGGTGCAACATCGACCGGTCCTGATGTCTTCGGAAGGATCTGAGTAAGAGCATAGCTGTTGGGACCCGAAAGATGGTGAACTATGCCTGAATAGGGTGAAGCCAGAGGAAACTCTGGTGGAGGCTCGCAGCGGTTCTGACGTGCAAATCGATCGTCAAATTTGGGTATAGGGGCGAAAGACTAATCG?????????????????????????????????????????????????CTTCATGGCCGAGCAGAACATGGAATTCCTGGAGGAGTACGAGCCGCAGAGATCGCCGAATGCTACAAAGATCTTCCTCAACGGAGTCTGGATCGGTATTCACAGAGATCCTCTTCACCTCGTACGCCTGGTCCAAGAACTTCGGAGACGTGGCTCCATTAGTCATGAAGTCAGTGTCATCCGAGATATTCGAGACCGCGAGTTCAAGATCTTCACCGATGCTGGCCGTGTCTGTCGTCCATTGTTCGTTATTGACAATGATCCGACACACGAACGTAGAGGGCAGTTGGTCTTGACCAAGGAGCATGTGCAGCAACTAGATGAAGATCATGATCTTCTACCCGGTGAGAAGTTTGGCTGGGAAGGCTTGCTTGAGTGTGGAGCCGTCGAATACGTGGATGCGGAAGAAGAGGAAACCATCATGATCGTGATGACSCCAGACGATCTCGAGGTGTCACGGCAGGTGGCGCAGGGCTACGAGTTGGCTGAGGAAACGGATCTCAACAAGCGCGTCAAGGCGCCAATCAACAAGAACACGAGTCAGTACACTCATTGCGAA
>4925
GCTGC-GCATGCTGGAAG-----GCG-TGC-CCCCTCGACC-GTCCC---ACC-GATTCCGGTGGG----GC-TCGG--GGAGCGTCG--GCGCGGAAGGATTTACCACAAACCTCTTGCTTTTCC-ATGTTTT-----CTGTCTGAAAT-GTCATACAAAACAA--TTAA----AACTTTCAACAACGGATCTCTTGGTTCTCGCATCGATGAAGAACGCAGCGAAATGCGATAAGTAGTGTGAATTGCAGAATTCCGTGAATCATCGAATCTTTGAACGCACATTGCGCCTCCT-----GGTATTCCGGGAGGC-ATGCCTGTTCGAGCGTCATTAAAATCAAATCAA-----GCATTTGT-------GCTTGGTCATGGAGGAAGAG----TCCACCC------GGTG--GTC-TCCCC---ACTGAAATCAAAA--GGCGGAAGGACTCCGGTACA-CGGTGTAGT-ACTAACG--TTCGCTT-CGT--ATCTGGAGTC-CTACCT-GCCGGCAAACCCCC-CACGATTCTCTTGCGAGTGAAGCGGCAAAAGCTCAAATTTGAAATC-GGTGTGCCTAAAGTACATC-GAGTTGTAATTTGGAGGGACAACTTCGGGCTGAACCACACCGTAAGTTTCTTGGAACAGGACATCATAGAGGGTGAGAATCCCGTGTCTTGGTGTAGGGTCAAACC-ATGTGAAGTGTCTCCGACGAGTCGAGTTGTTTGGGAATGCAGCTCAAAATGGGTGGTAAATTTCATCTAAAGCTAAATATTGGCGAGAGACCGATAGCGCACAAGTAGAGTGATCGAAAGATGAAAAGCACTTTGAAAAGAGAGTTAAAAAGTACGTGAAATTGTTGAAAGGGAAGCGCTTACGACCAGACTCGATCTTTGGTGATCAGCCGGACTTCGGTTTGGTGCC-CTCGCCATTGATTGGGCCAGCATCGGTTCTGACGGTGGGATAAAAGGA-GGAGGAATGTAGCTCCCC---TCGGGGAGTGTTA-TAGCCTGCTTCACAATGCCACCAGTTGGGACCGAGGACCGCGCTTCGGCTAGGATGCTGGCGTAATGGTCTTAAGCGACCCGTCTTGAAACACGGACCAAGGAGTCTAACATCTATGCGAGTGTTCGGGTGGAAAACCCTTGCGCGTAATGAAAGTGAACGGAGGTGTGAACCC---TT---CACCGGGTGCAACATCGACCGGTCCTGATGTCTTCGGAAGGATCTGAGTAAGAGCATAGCTGTTGGGACCCGAAAGATGGTGAACTATGCCTGAATAGGGTGAAGCCAGAGGAAACTCTGGTGGAGGCTCGCAGCGGTTCTGACGTGCAAATCGATCGTCAAATTTGGGTATAGGGGCGAAAGACTAATCGCGTTGATGTCGTACATCACCGTCGGTACCCCTGGAAATCCGCTGGTCAACTTCATGGCCGAGCAGAACATGGAATTCCTGGAGGAGTACGAGCCGCAGAGATCGCCGAATGCTACGAAGATCTTCCTCAACGGAGTCTGGATCGGTATTCACAGAGATCCTCTTCACCTCGTACGCCTGGTCCAAGAACTTCGGAGACGTGGCTCCATTAGTCATGAAGTCAGTGTCATCCGAGATATTCGAGACCGCGAGTTCAAGATCTTCACCGATGCTGGCCGTGTCTGTCGTCCATTGTTCGTTATTGACAACGATCCGACACACGAACGTAGAGGGCAGTTGGTCTTGACCAAGGAGCATGTGCAGCAACTAGATGAAGATCATGATCTTCTACCCGGTGAGAAGTTTGGCTGGGAAGGCTTGCTTGAGTGTGGAGCCGTCGAATACGTGGATGCGGAAGAAGAGGAAACCATCATGATCGTGATGACCCCAGACGATCTCGAGGTGTCACGGCAGGTGGCGCAGGGCTACGAGTTGGCTGAGGAAACGGATCTCAACAAGCGCGTCAAGGCGCCAATCAACAAGAACACGAGTCAGTACACTCATTGCGAA
>5746
GCTGC-GCATGCTGGAAG-----GCG-TGC-CCCCTCGACC-GTCCC---ACC-GATTCCGGTGGG----GC-TCGG--GGAGCGTCG--GCGCGGAAGGATTTACCACAAACCTCTTGCTTTTCC-ATGTTTT-----CTGTCTGAAAT-GTCATACAAAACAA--TTAA----AACTTTCAACAACGGATCTCTTGGTTCTCGCATCGATGAAGAACGCAGCGAAATGCGATAAGTAGTGTGAATTGCAGAATTCCGTGAATCATCGAATCTTTGAACGCACATTGCGCCTCCT-----GGTATTCCGGGAGGC-ATGCCTGTTCGAGCGTCATTAAAATCAAATCAA-----GCATTTGT-------GCTTGGTCATGGAGGAAGAG----TCCACCC------GGTG--GTC-TCCCC---ACTGAAATCAAAA--GGCGGAAGGACTCCGGTACA-CGGTGTAGT-ACTAACG--TTCGCTT-CGT--ATCTGGAGTC-CTACCT-GCCGGCAAACCCCC-CACGATTCTCTTGCGAGTGAAGCGGCAAAAGCTCAAATTTGAAATC-GGTGTGCCTAAAGTACATC-GAGTTGTAATTTGGAGGGACAACTTCGGGCTGAACCACACCGTAAGTTTCTTGGAACAGGACATCATAGAGGGTGAGAATCCCGTGTCTTGGTGTAGGGTCAAACC-ATGTGAAGTGTCTCCGACGAGTCGAGTTGTTTGGGAATGCAGCTCAAAATGGGTGGTAAATTTCATCTAAAGCTAAATATTGGCGAGAGACCGATAGCGCACAAGTAGAGTGATCGAAAGATGAAAAGCACTTTGAAAAGAGAGTTAAAAAGTACGTGAAATTGTTGAAAGGGAAGCGCTTACGACCAGACTCGATCTTTGGTGATCAGCCGGACTTCGGTTTGGTGCC-CTCGCCATTGATTGGGCCAGCATCGGTTCTGACGGTGGGATAAAAGGA-GGAGGAATGTAGCTCCCC---TCGGGGAGTGTTA-TAGCCTGCTTCACAATGCCACCAGTTGGGACCGAGGACCGCGCTTCGGCTAGGATGCTGGCGTAATGGTCTTAAGCGACCCGTCTTGAAACACGGACCAAGGAGTCTAACATCTATGCGAGTGTTCGGGTGGAAAACCCTTGCGCGTAATGAAAGTGAACGGAGGTGTGAACCC---TT---CACCGGGTGCAACATCGACCGGTCCTGATGTCTTCGGAAGGATCTGAGTAAGAGCATAGCTGTTGGGACCCGAAAGATGGTGAACTATGCCTGAATAGGGTGAAGCCAGAGGAAACTCTGGTGGAGGCTCGCAGCGGTTCTGACGTGCAAATCGATCGTCAAATTTGGGTATAGGGGCGAAAGACTAATCGCGTTGATGTCGTACATCACCGTCGGTACNCCTGGAAATCCGCTGGTCAACTTCATGGCCGAGCAGAACATGGAATTCCTGGAGGAGTACGAGCCGCAGAGATCGCCGAATGCTACGAAGATCTTCCTCAACGGAGTCTGGATCGGTATTCACAGAGATCCTCTTCACCTCGTACGCCTGGTCCAAGAACTTCGGAGACGTGGCTCCATTAGTCATGAAGTCAGTGTCATCCGAGATATTCGAGACCGCGAGTTCAAGATCTTCACCGATGCTGGCCGTGTCTGTCGTCCATTGTTCGTTATTGACAACGATCCGACACACGAACGTAGAGGGCAGTTGGTCTTGACCAAGGAGCATGTGCAGCAACTAGATGAAGATCATGATCTTCTACCCGGTGAGAAGTTTGGCTGGGAAGGCTTGCTTGAGTGTGGAGCCGTCGAATACGTGGATGCGGAAGAAGAGGAAACCATCATGATCGTGATGACCCCAGACGATCTCGAGGTGTCACGGCAGGTGGCGCAGGGCTACGAGTTGGCTGAGGAAACGGATCTCAACAAGCGCGTCAAGGCGCCAATCAACAAGAACACGAGTCAGTACACTCATTGSGAA
>4928
GCTGC-GCATGCTGGAAG-----GCG-TGC-CCCCTCGACC-GTCCC---ACC-GATTCCGGTGGG----GC-TCGG--GGAGCGTCG--GCGCGGAAGGATTTACCACAAACCTCTTGCTTTTCC-ATGTTTT-----CTGTCTGAAAT-GTCATACAAAACAA--TTAA----AACTTTCAACAACGGATCTCTTGGTTCTCGCATCGATGAAGAACGCAGCGAAATGCGATAAGTAGTGTGAATTGCAGAATTCCGTGAATCATCGAATCTTTGAACGCACATTGCGCCTCCT-----GGTATTCCGGGAGGC-ATGCCTGTTCGAGCGTCATTAAAATCAAATCAA-----GCATTTGT-------GCTTGGTCATGGAGGAAGAG----TCCACCC------GGTG--GTC-TCCCC---ACTGAAATCAAAA--GGCGGAAGGACTCCGGTACA-CGGTGTAGT-ACTAACG--TTCGCTT-CGT--ATCTGGAGTC-CTACCT-GCCGGCAAACCCCC-CACGATTCTCTTGCGAGTGAAGCGGCAAAAGCTCAAATTTGAAATC-GGTGTGCCTAAAGTACATC-GAGTTGTAATTTGGAGGGACAACTTCGGGCTGAACCACACCGTAAGTTTCTTGGAACAGGACATCATAGAGGGTGAGAATCCCGTGTCTTGGTGTAGGGTCAAACC-ATGTGAAGTGTCTCCGACGAGTCGAGTTGTTTGGGAATGCAGCTCAAAATGGGTGGTAAATTTCATCTAAAGCTAAATATTGGCGAGAGACCGATAGCGCACAAGTAGAGTGATCGAAAGATGAAAAGCACTTTGAAAAGAGAGTTAAAAAGTACGTGAAATTGTTGAAAGGGAAGCGCTTACGACCAGACTCGATCTTTGGTGATCAGCCGGACTTCGGTTTGGTGCC-CTCGCCATTGATTGGGCCAGCATCGGTTCTGACGGTGGGATAAAAGGA-GGAGGAATGTAGCTCCCC---TCGGGGAGTGTTA-TAGCCTGCTTCACAATGCCACCAGTTGGGACCGAGGACCGCGCTTCGGCTAGGATGCTGGCGTAATGGTCTTAAGCGACCCGTCTTGAAACACGGACCAAGGAGTCTAACATCTATGCGAGTGTTCGGGTGGAAAACCCTTGCGCGTAATGAAAGTGAACGGAGGTGTGAACCC---TT---CACCGGGTGCAACATCGACCGGTCCTGATGTCTTCGGAAGGATCTGAGTAAGAGCATAGCTGTTGGGACCCGAAAGATGGTGAACTATGCCTGAATAGGGTGAAGCCAGAGGAAACTCTGGTGGAGGCTCGCAGCGGTTCTGACGTGCAAATCGATCGTCAAATTTGGGTATAGGGGCGAAAGACTAATCG??????????????????????????????????????????????????????????????????????????????????????????????????????????????????????????????????????????????????????????????????????????????????????????????????????????????????????????????????????????ATATTCGAGACCGCGAGTTCAAGATCTTCACCGATGCTGGCCGTGTCTGTCGTCCATTGTTCGTTATTGACAACGATCCGACACACGAACGTAGAGGGCAGTTGGTCTTGACCAAGGAGCATGTGCAGCAACTAGATGAAGATCATGATCTTCTACCCGGTGAGAAGTTTGGCTGGGAAGGCTTGCTTGAGTGTGGAGCCGTCGAATACGTGGATGCGGAAGAAGAGGAAACCATCATGATCGTGATGACCCCAGACGATCTCGAGGTGTCACGGCAGGTGGCGCAGGGCTACGAGTTGGCTGAGGAAACGGATCTCAACAAGCGCGTCAAGGCGCCAATCAACAAGAACACGAGTCAGTACACTCATTGCGAA
>5747
GCTGC-GCATGCTGGAAG-----GCG-TGC-CCCCTCGACC-GTCCC---ACC-GATTCCGGTGGG----GC-TCGG--GGAGCGTCG--GCGCGGAAGGATTTACCACAAACCTCTTGCTTTTCC-ATGTTTT-----CTGTCTGAAAT-GTCATACAAAACAA--TTAA----AACTTTCAACAACGGATCTCTTGGTTCTCGCATCGATGAAGAACGCAGCGAAATGCGATAAGTAGTGTGAATTGCAGAATTCCGTGAATCATCGAATCTTTGAACGCACATTGCGCCTCCT-----GGTATTCCGGGAGGC-ATGCCTGTTCGAGCGTCATTAAAATCAAATCAA-----GCATTTGT-------GCTTGGTCATGGAGGAAGAG----TCCACCC------GGTG--GTC-TCCCC---ACTGAAATCAAAA--GGCGGAAGGACTCCGGTACA-CGGTGTAGT-ACTAACG--TTCGCTT-CGT--ATCTGGAGTC-CTACCT-GCCGGCAAACCCCC-CACGATTCTCTTGCGAGTGAAGCGGCAAAAGCTCAAATTTGAAATC-GGTGTGCCTAAAGTACATC-GAGTTGTAATTTGGAGGGACAACTTCGGGCTGAACCACACCGTAAGTTTCTTGGAACAGGACATCATAGAGGGTGAGAATCCCGTGTCTTGGTGTAGGGTCAAACC-ATGTGAAGTGTCTCCGACGAGTCGAGTTGTTTGGGAATGCAGCTCAAAATGGGTGGTAAATTTCATCTAAAGCTAAATATTGGCGAGAGACCGATAGCGCACAAGTAGAGTGATCGAAAGATGAAAAGCACTTTGAAAAGAGAGTTAAAAAGTACGTGAAATTGTTGAAAGGGAAGCGCTTACGACCAGACTCGATCTTTGGTGATCAGCCGGACTTCGGTTTGGTGCC-CTCGCCATTGATTGGGCCAGCATCGGTTCTGACGGTGGGATAAAAGGA-GGAGGAATGTAGCTCCCC---TCGGGGAGTGTTA-TAGCCTGCTTCACAATGCCACCAGTTGGGACCGAGGACCGCGCTTCGGCTAGGATGCTGGCGTAATGGTCTTAAGCGACCCGTCTTGAAACACGGACCAAGGAGTCTAACATCTATGCGAGTGTTCGGGTGGAAAACCCTTGCGCGTAATGAAAGTGAACGGAGGTGTGAACCC---TT---CACCGGGTGCAACATCGACCGGTCCTGATGTCTTCGGAAGGATCTGAGTAAGAGCATAGCTGTTGGGACCCGAAAGATGGTGAACTATGCCTGAATAGGGTGAAGCCAGAGGAAACTCTGGTGGAGGCTCGCAGCGGTTCTGACGTGCAAATCGATCGTCAAATTTGGGTATAGGGGCGAAAGACTAATCG????????????????????????????????????????????????????????????????????????????????????????????????????????????????????????????????????????????????????????????????????????????????????????????????????????????????????????????????????????????????????????????????????????????????????????????????????????????????????????????????????????????????????????????????????????????????????????????????????????????????????????????????????????????????????????????????????????????????????????????????????????????????????????????????????????????????????????????????????????????????????????????????????????????????????????????????
>10930
GCTGC-GCGTGCCGAAG------GTG-TGC-CTCCTCGGGC-GTCTCC--ACC--GGTGTGGTTGGCG--GA-TCGT--GGAGCGTCG--GCGCGGAAGGCTATACCACAGAC-TCTTGTATTTCC-ATGTTTT-----CCGTCTGAGCT-GCCATACAA-ATAA-ATTAA----AACTTTCAACAACGGATCTCTTGGTTCTCGCATCGATGAAGAACGCAGCGAAATGCGATAAGTAGTGTGAATTGCAGAATTCCGTGAATCATCGAATCTTTGAACGCACATTGCGCCTTCT-----GGTATTCCGGGAGGC-ATGCCTGTTCGAGCGTCATTAAAATCAATTCAA-----GCGTTTCT-------GCTTGGTCGTGGAGGAAGAG----TCCACCC------TGTG--GTC-TCCCC---GCTGAAATCCAAA--GGCGGAAAGAGTCCGGTACT-CGGTGTAGT-ACTAACG--TTCACTT-CGT--ATCCGGAGTC-GTACCA-GCCGACAAACCCCC-TACAATTCTCTTGCGAGTGAAGCGGCAAAAGCTCAAATTTGAAATC-GGTGCGCCTAGGGTACATC-GAGTTGTAATTTGGAGGGACAACTTCGGACTGAACCACACCGTAAGTTTCTTGGAACAGGACATCATAGAGGGTGAGAATCCCGTGTCTTGGTGTAGGGTCAAACC-ATGTGAAGTGTCTCCGACGAGTCGAGTTGTTTGGGAATGCAGCTCAAAATGGGTGGTAAATTTCATCTAAAGCTAAATATTGGCGAGAGACCGATAGCGCACAAGTAGAGTGATCGAAAGATGAAAAGCACTTTGAAAAGAGAGTTAAAAAGTACGTGAAATTGTTGAAAGGGAAGCGCTTACGACCAGACTCGATCTTTGGTGATCAGCCGGATTTCGGTTCGGTGCC-CTCGCCATTGATTGGGCCAGCATCGGTTCTGACGGTGGGATAAAAGGA-GGAGGAATGTAGCTCCCC---TCGGGGAGTGTTA-TAGCCTCCTTCACAATGCCGCCAGTTGGGACCGAGGACCGCGCTTCGGCTAGGATGCTGGTGTAATGGTCTTAAGCGACCCGTCTTGAAACACGGACCAAGGAGTCTAACATCTATGCGAGTGTTCGGGTGGAAAACCCTTGCGCGTAATGAAAGTGAACGGAGGTGTGAACCC---TTT--AACGGGGTGCAACATCGACCGGTCCTGATGTTTTCGGAAGGATCTGAGTAAGAGCATAGCTGTTGGGACCCGAAAGATGGTGAACTATGCCTGAATAGGGTGAAGCCAGAGGAAACTCTGGTGGAGGCTCGCAGCGGTTCTGACGTGCAAATCGATCGTCAAATTTGGGTATAGGGGCGAAAGACTAATCGCGTTGATGTCGTACATCACCGTCGGTACCCCTGGAAATCCGCTGGTCAACTTCATGGCCGAGCAGAACATGGAATTCCTGGAAGAGTACGAGCCGCAGAGATCGCCGAATGCTACGAAGATCTTCCTCAACGGAGTCTGGATCGGTATTCACAGAGATCCTCTTCACCTCGTGCGCCTGGTCCAAGAACTTCGGAGACGTGGCTCCATTAGTCATGAAGTCAGTGTCATCCGAGATATTCGAGACCGCGAGTTCAAGATCTTCACCGATGCTGGCCGTGTCTGTCGTCCATTGTTCGTTATTGACAATGATCCGACACACGAACGTAGAGGGCAGTTGGTCTTGACCAAGGAGCATGTGCAGCAACTAGATGAAGATCATGATCTTCAACCTGGTGAGAAGTTTGGCTGGGAAGGCTTGCTTGAGTGTGGAGCTGTCGAATACGTGGATGCGGAAGAAGAGGAAACCATCATGATCGTGATGACCCCAGACGATCTCGAGGTG?????????????????????????????????????????????????????????????????????????????????????????????????????????
>5067
GCTGC-GCGTGTCGAAG------ATG-TGC-CTCTGCGGAT-GTCTCCCCACC--AGGGTGGCGGGGG--GA-TCGT--TGAGCGTCG--GCGCGGAAGGCTATACCACAAAC-TCTTGTATTTCC-ATGTTTT-----CTGTCTGAACT-GTCATACAA-ATAA-GTTAA----AACTTTCAACAACGGATCTCTTGGTTCTCGCATCGATGAAGAACGCAGCGAAATGCGATAAGTAGTGTGAATTGCAGAATTCCGTGAATCATCGAATCTTTGAACGCACATTGCGCCTTCT-----GGTATTCCGGGAGGC-ATGCCTGTTCGAGCGTCATTAAAATCAATTCAA-----GCATTTCA-------GCTTGGTCATGGAGGAAGAG----TCCACCC------TGTG--GTC-TCCCC---ACTGAAATCGAAA--GGCGGAAAGAGTCCGGTACA-CGGTGTAGT-ACTAACG--TTCACTT-CGT--ATCCGGAGTC-GTACCA-GCCGACAAATCCCC-TACAATTCTCTTGCGAGTGAAGCGGCAAAAGCTCAAATTTGAAATC-GGTGTGCCTAAAGTACATC-GAGTTGTAATTTGGAGGGACAACTTCGGACTGAACCACACCGTAAGTTTCTTGGAACAGGACATCATAGAGGGTGAGAATCCCGTGTCTTGGTGTAGGGTCAAACC-ATGTGAAGTGTCTCCGACGAGTCGAGTTGTTTGGGAATGCAGCTCAAAATGGGTGGTAAATTTCATCTAAAGCTAAATATTGGCGAGAGACCGATAGCGCACAAGTAGAGTGATCGAAAGATGAAAAGCACTTTGAAAAGAGAGTTAAAAAGTACGTGAAATTGTTGAAAGGGAAGCGCTTACGACCAGACTCGATCTTTGGTGATCAGCCGGATTTCGGTTCGGTGCC-CTCGCCATCGATTGGGCCAGCATCGGTTCTGACGGTGGGATAAAAGGA-GGAGGAATGTAGCTCCCC---TCGGGGAGTGTTA-TAGCCTCCTTCACAATGCCGCCAGTTGGGACCGAGGACCGCGCTTCGGCTAGGATGCTGGTGTAATGGTCTTAAGCGACCCGTCTTGAAACACGGACCAAGGAGTCTAACATCTATGCGAGTGTTCGGGTGGAAAACCCTTGCGCGTAATGAAAGTGAACGGAGGTGTGAACCC---TT---CACGGGGTGCAACATCGACCGGTCCTGATGTCTTCGGAAGGATCTGAGTAAGAGCATAGCTGTTGGGACCCGAAAGATGGTGAACTATGCCTGAATAGGGTGAAGCCAGAGGAAACTCTGGTGGAGGCTCGCAGCGGTTCTGACGTGCAAATCGATCGTCAAATTTGGGTATAGGGGCGAAAGACTAATCGCGTTGATGTCGTACATCACCGTCGGTACCCCTGGAAATCCGCTGGTCAACTTCATGGCCGAGCAGAACATGGAATTCCTGGAGGAGTACGAGCCGCAGAGATCGCCGAATGCTACGAAGATCTTCCTCAACGGAGTCTGGATCGGTATTCACAGAGATCCTCTTCACCTCGTACGCTTGGTCCAAGAACTTCGGAGACGTGGCTCCATTAGTCATGAAGTCAGTGTCATCCGAGATATTCGAGACCGCGAGTTCAAGATCTTCACCGACGCTGGCCGTGTCTGTCGTCCATTGTTCGTTATTGACAATGATCCGACACACGAACGTAGAGGGCAGTTGGTCTTGACCAAGGAGCATGTGCAGCAACTAGATGAAGATCATGATCTTCTACCTGGGGAGAAGTTTGGCTGGGAAGGCTTACTTGAGTGTGGAGCCGTCGAATACGTGGATGCGGAAGAAGAGGAAACCATCATGATCGTGATGACCCCAGACGATCTCGAGGTGTCACGGCAGGTGGCGCAGGGCTACGAGTTGGCTGAGGAAACGGATCTCAACAAGCGTGTCAAGGCGCCAATCAACAAGAACACGAGTCAGTACACTCATTGCGAA
>5340
GCTGC-GCGTGCTGAAG------GTG-CGC-CTCTGCGGAT-GTACCCCCATC--GGTGTGGTGGGGG--GA-TCGC--GGAGCGTCG--GCGCGGAAGGCTATACCACAAAC-TCTTGTATTTTC-AATTTTT-----CTGTCTGAACT-GTCATACAA-ATAA-GTTAA----AACTTTCAACAACGGATCTCTTGGTTCTCGCATCGATGAAGAACGCAGCGAAATGCGATAAGTAGTGTGAATTGCAGAATTCCGTGAATCATCGAATCTTTGAACGCACATTGCGCCTTCT-----GGTATTCCGGGAGGC-ATGCCTGTTCGAGCGTCATTAAAATCAATTCAA-----GCGTTTCA-------GCTTGGTCATGGAGGAGGAG----TCCACCC------TGTG--GTC-TCCCC---ACTGAAATCGAAA--GGCGGAAAGAGTCCGGTACA-CGGTGTAGT-ACTAACG--TTCACTT-CGT--ATCCGGAGTC-GTACCA-GCCGACAAACCCCC-TACAATTCTCTTGCGAGTGAAGCGGCAAAAGCTCAAATTTGAAATC-GGTGTGCCTAAAGTACATC-GAGTTGTAATTTGGAGGGACAACTTCGGACTGAACCACACCGTAAGTTTCTTGGAACAGGACATCATAGAGGGTGAGAATCCCGTGTCTTGGTGTAGGGTCAAACC-ATGTGAAGTGTCTCCGACGAGTCGAGTTGTTTGGGAATGCAGCTCAAAATGGGTGGTAAATTTCATCTAAAGCTAAATATTGGCGAGAGACCGATAGCGCACAAGTAGAGTGATCGAAAGATGAAAAGCACTTTGAAAAGAGAGTTAAAAAGTACGTGAAATTGTTGAAAGGGAAGCGCTTACGACCAGACTCGATCTTTGGTGATCAGCCGGATTTCGGTTCGGTGCC-CTCGCCATTGATTGGGCCAGCATCGGTTCTGACGGTGGGATAAAAGGA-GGAGGAATGTAGCTCCCC---TCGGGGAGTGTTA-TAGCCTCCTTCACAATGCCGCCAGTTGGGACCGAGGATCGCGCTTCGGCTAGGATGCTGGTGTAATGGTCTTAAGCGACCCGTCTTGAAACACGGACCAAGGAGTCTAACATCTATGCGAGTGTTCGGGTGGAAAACCCTTGCGCGTAATGAAAGTGAACGGAGGTGTGAACCC---TT---TACGGGGTGCAACATCGACCGGTCCTGATGTCTTCGGAAGGATCTGAGTAAGAGCATAGCTGTTGGGACCCGAAAGATGGTGAACTATGCCTGAATAGGGTGAAGCCAGAGGAAACTCTGGTGGAGGCTCGCAGCGGTTCTGACGTGCAAATCGATCGTCAAATTTGGGTATAGGGGCGAAAGACTAATCGCGTTGATGTCGTACATCACCGTCGGTACCCCTGGAAATCCGCTGGTCAACTTCATGGCCGAGCAGAACATGGAATTCCTGGAGGAGTACGAGCCGCAGAGATCGCCGAATGCTACGAAGATCTTCCTCAACGGAGTTTGGATCGGTATTCACAGAGATCCTCTTCACCTCGTGCGCTTGGTCCAAGAACTTCGGAGACGTGGCTCCATTAGTCATGAAGTCAGTGTCATCCGAGATATTCGAGACCGCGAGTTCAAGATCTTCACCGACGCTGGCCGTGTCTGTCGTCCATTATTCGTTATTGACAATGATCCGACACACGAACGTAGAGGGCAGTTGGTCTTGACCAAGGAGCATGTGCAGCAACTAGATGAAGATCATGATCTTCTACCTGGTGAGAAGTTTGGCTGGGAAGGCTTACTTGAGTGTGGAGCCGTCGAATACGTGGATGCGGAAGAAGAGGAAACGATCATGATCGTGATGACCCCAGACGATCTCGAGGTGTCACGGCAGGTGGCGCAGGGCTACGAGTTGGCTGAGGAAACGGATCTCAACAAGCGTGTCAAGGCGCCAATCAACAAGAACACGAGTCAGTACACTCATTGCGAA
>AH39204
GCTGC-GCGTGTCGAAG------ATA-TGC-CTCTGCGGAT-GTCTCCCCACC--AGGGTGGCGGGGG--GA-TCGT--GGAGCGTCG--GCGTGGAAGGCTATACCACAAAC-TCTTGTATTTCC-ATGTTTT-----CTGTCTGAACT-GTCATACAA-ATAA-GTTAA----AACTTTCAACAACGGATCTCTTGGTTCTCGCATCGATGAAGAACGCAGCGAAATGCGATAAGTAGTGTGAATTGCAGAATTCCGTGAATCATCGAATCTTTGAACGCACATTGCGCCTTCT-----GGTATTCCGGGAGGC-ATGCCTGTTCGAGCGTCATTAAAATCAATTCAA-----GCATTTCA-------GCTTGGTCATGGAGGAAGAG----TCCACCC------TGTG--GTC-TCCCC---ACTGAAATCGAAA--GGCGGAAAGAGTCCGGTACA-CGGTGTAGT-ACTAACG--TTCACTT-CGT--ATCCGGAGTC-GTACCA-GCCGACAAATCCCC-TACAATTCTCTTGCGAGTGAAGCGGCAAAAGCTCAAATTTGAAATC-GGTGTGCCTAAAGTACATC-GAGTTGTAATTTGGAGGGACAACTTCGGACTGAACCACACCGTAAGTTTCTTGGAACAGGACATCATAGAGGGTGAGAATCCCGTGTCTTGGTGTAGGGTCAAACC-ATGTGAAGTGTCTCCGACGAGTCGAGTTGTTTGGGAATGCAGCTCAAAATGGGTGGTAAATTTCATCTAAAGCTAAATATTGGCGAGAGACCGATAGCGCACAAGTAGAGTGATCGAAAGATGAAAAGCACTTTGAAAAGAGAGTTAAAAAGTACGTGAAATTGTTGAAAGGGAAGCGCTTACGACCAGACTCGATCTTTGGTGATCAGCCGGATTTCGGTTCGGTGCC-CTCGCCATTGATTGGGCCAGCATCGGTTCTGACGGTGGGATAAAAGGA-GGAGGAATGTAGCTCCCC---TCGGGGAGTGTTA-TAGCCTCCTTCACAATGCCGCCAGTTGGGACCGAGGACCGCGCTTCGGCTAGGATGCTGGTGTAATGGTCTTAAGCGACCCGTCTTGAAACACGG??????????????????????????????????????????????????????????????????????????????????????????????????????????????????????????????????????????????????????????????????????????????????????????????????????????????????????????????????????????????????????????????????????????????????????????????????????????????????????????????????????????????????????????????????????????????????????????????????????????????????????????????????????????????????????????????????????????????????????????????????????????????????????????????????????????????????????????????????????????????????????????????????????????????????????????????????????????????????????????????????????????????????????????????????????????????????????????????????????????????????????????????????????????????????????????????????????????????????????????????????????????????????????????????????????????????????????????????????????????????????????
>AH19584
GCTGC-GCGTGTCGAAG------ATA-TGC-CTCTGCGGAT-GTCTCCCCACC--AGGGTGGCGGGGG--GA-TCGT--GGAGCGTCG--GCGTGGAAGGCTATACCACAAAC-TCTTGTATTTCC-ATGTTTT-----CTGTCTGAACT-GTCATACAA-ATAA-GTTAA----AACTTTCAACAACGGATCTCTTGGTTCTCGCATCGATGAAGAACGCAGCGAAATGCGATAAGTAGTGTGAATTGCAGAATTCCGTGAATCATCGAATCTTTGAACGCACATTGCGCCTTCT-----GGTATTCCGGGAGGC-ATGCCTGTTCGAGCGTCATTAAAATCAATTCAA-----GCATTTCA-------GCTTGGTCATGGAGGAAGAG----TCCACCC------TGTG--GTC-TCCCC---ACTGAAATCGAAA--GGCGGAAAGAGTCCGGTACA-CGGTGTAGT-ACTAACG--TTCACTT-CGT--ATCCGGAGTC-GTACCA-GCCGACAAATCCCC-TACAATTCTCTTGCGAGTGAAGCGGCAAAAGCTCAAATTTGAAATC-GGTGTGCCTAAAGTACATC-GAGTTGTAATTTGGAGGGACAACTTCGGACTGAACCACACCGTAAGTTTCTTGGAACAGGACATCATAGAGGGTGAGAATCCCGTGTCTTGGTGTAGGGTCAAACC-ATGTGAAGTGTCTCCGACGAGTCGAGTTGTTTGGGAATGCAGCTCAAAATGGGTGGTAAATTTCATCTAAAGCTAAATATTGGCGAGAGACCGATAGCGCACAAGTAGAGTGATCGAAAGATGAAAAGCACTTTGAAAAGAGAGTTAAAAAGTACGTGAAATTGTTGAAAGGGAAGCGCTTACGACCAGACTCGATCTTTGGTGATCAGCCGGATTTCGGTTCGGTGCC-CTCGCCATTGATTGGGCCAGCATCGGTTCTGACGGTGGGATAAAAGGA-GGAGGAATGTAGCTCCCC---TCGGGGAGTGTTA-TAGCCTCCTTCACAATGCCGCCAGTTGGGACCGAGGACCGCGCTTCGGCTAGGATGCTGGTGTAATGGTCTTAAGCGACCCGTCTTGAAACACGGACCAAGGAGTCTAACATCTATGCGAGTGTTCGGGTGGAAAACCCTTGCGCGTAATGAAAGTGAACGGAGGTGTGAACCC---TT---CACGGGGTGCAACATCGACCGGTCCTGATGTCTTCGGAAGGATCTGAGTAAGAGCATAGCTGTTGGGACCCGAAAGATGGTGAACTATGCCTGAATAGGGTGAAGCCAGAGGAAACTCTGGTGGAGGCTCGCAGCGGTTCTGACGTGCAAATCGATCGTCAAATTTGGGTATAGGGGCGAAAGACTAATCG????????????????????????????????????????????????????????????????????????????????????????????????????????????????????????????????????????????????????????????????????????????????????????????????????????????????????????????????????????????????????????????????????????????????????????????????????????????????????????????????????????????????????????????????????????????????????????????????????????????????????????????????????????????????????????????????????????????????????????????????????????????????????????????????????????????????????????????????????????????????????????????????????????????????????????????????
>5359_BMBO18
GCTGC-GCGTGTCGAAG------ATA-TGC-CTCTGCGGAT-GTCTCCCCACC--AGGGTGGCGGGGG--GA-TCGT--GGAGCGTCG--GCGTGGAAGGCTATACCACAAAC-TCTTGTATTTCC-ATGTTTT-----CTGTCTGAACT-GTCATACAA-ATAA-GTTAA----AACTTTCAACAACGGATCTCTTGGTTCTCGCATCGATGAAGAACGCAGCGAAATGCGATAAGTAGTGTGAATTGCAGAATTCCGTGAATCATCGAATCTTTGAACGCACATTGCGCCTTCT-----GGTATTCCGGGAGGC-ATGCCTGTTCGAGCGTCATTAAAATCAATTCAA-----GCATTTCA-------GCTTGGTCATGGAGGAAGAG----TCCACCC------TGTG--GTC-TCCCC---ACTGAAATCGAAA--GGCGGAAAGAGTCCGGTACA-CGGTGTAGT-ACTAACG--TTCACTT-CGT--ATCCGGAGTC-GTACCA-GCCGACAAATCCCC-TACAATTCTCTTGCGAGTGAAGCGGCAAAAGCTCAAATTTGAAATC-GGTGTGCCTAAAGTACATC-GAGTTGTAATTTGGAGGGACAACTTCGGACTGAACCACACCGTAAGTTTCTTGGAACAGGACATCATAGAGGGTGAGAATCCCGTGTCTTGGTGTAGGGTCAAACC-ATGTGAAGTGTCTCCGACGAGTCGAGTTGTTTGGGAATGCAGCTCAAAATGGGTGGTAAATTTCATCTAAAGCTAAATATTGGCGAGAGACCGATAGCGCACAAGTAGAGTGATCGAAAGATGAAAAGCACTTTGAAAAGAGAGTTAAAAAGTACGTGAAATTGTTGAAAGGGAAGCGCTTACGACCAGACTCGATCTTTGGTGATCAGCCGGATTTCGGTTCGGTGCC-CTCGCCATTGATTGGGCCAGCATCGGTTCTGACGGTGGGATAAAAGGA-GGAGGAATGTAGCTCCCC---TCGGGGAGTGTTA-TAGCCTCCTTCACAATGCCGCCAGTTGGGACCGAGGACCGCGCTTCGGCTAGGATGCTGGTGTAATGGTCTTAAGCGACCCGTCTTGAAACACGGACCAAGGAGTCTAACATCTATGCGAGTGTTCGGGTGGAAAACCCTTGCGCGTAATGAAAGTGAACGGAGGTGTGAACCC---TT---CACGGGGTGCAACATCGACCGGTCCTGATGTCTTCGGAAGGATCTGAGTAAGAGCATAGCTGTTGGGACCCGAAAGATGGTGAACTATGCCTGAATAGGGTGAAGCCAGAGGAAACTCTGGTGGAGGCTCGCAGCGGTTCTGACGTGCAAATCGATCGTCAAATTTGGGTATAGGGGCGAAAGACTAATCG??????????????????????????????????????????????????????????????????????????????????????????????????????????????????????????TTCCTCAACGGAGTGTGGATCGGTATTCACAGAGATCCTCTTCACCTCGTACGCNTGGTCCAAGAACTTCGGAGACGTGGCTCCATTAGTCATGAAGTCAGTGTCATCCGAGATATTCGAGACCGCGAGTTCAAGATCTTCACCGACGCTGGCCGTGTCTGTCGTCCATTGTTCGTTATTGACAATGATCCGACACACGAACGTACAGGGCAGTTGGTCTTGACCAAGGAGCATGTGCAGCAACTAGATGAAGATCATGATCTTCTACCTGGNGAGAAGTTTGGCTGGGAAGGCTTACTTGAGTGTGGAGCCGTCGAATACGTGGATGCGGAAGAAGAGGAAACCATCATGATCGTGATGACCCCAGACGATCTCGAGGTGTCWCGGCAGGTGGCGCAGGGCTACGAGTTGGCTGATGAAACGGATCTCAACAAGCGTGTCAAGGCGCCAATCAACAAGAACACGAGTCAGTACACTCATTGCGAA
>5349_BMBO24
GCTGC-GCGTGTCGAAG------ATG-TGC-CTCTGCGGAT-GGCCCCCCACC--AGGGTGGCGGGGG--GA-CCGT--GGAGCGTCG--GCGCGGAAGGCTATACCACAAAC-TCTTGTATTTCC-ATGTTTT-----CTGTCTGAACT-GTCATACAA-ATAA-GTTAA----AACTTTCAACAACGGATCTCTTGGTTCTCGCATCGATGAAGAACGCAGCGAAATGCGATAAGTAGTGTGAATTGCAGAATTCCGTGAATCATCGAATCTTTGAACGCACATTGCGCCTTCT-----GGTATTCCGGGAGGC-ATGCCTGTTCGAGCGTCATTAAAATCAATTCAA-----GCATTTCA-------GCTTGGTCATGGAGGAAGAG----TCCACCCC-----TGTG--GTC-TCCCC---ACTGAAATCGAAA--GGCGGGAAGAGTCCGGTACA-CGGTGTAGT-ACTAACG--TTCACTT-CGT--ATCCGGAGTC-GTACCA-GCCGACAAATCCCC-TACATTTCTCTTGCGAGTGAAGCGGCAAAAGCTCAAATTTGAAATC-GGTGTGCCTGAAGTACATC-GAGTTGTAATTTGGAGGGACAACTTCGGACTGAACCACACCGTAAGTTTCTTGGAACAGGACATCATAGAGGGTGAGAATCCCGTGTCTTGGTGTAGGGTCAAACC-ATGTGAAGTGTCTCCGACGAGTCGAGTTGTTTGGGAATGCAGCTCAAAATGGGTGGTAAATTTCATCTAAAGCTAAATATTGGCGAGAGACCGATAGCGCACAAGTAGAGTGATCGAAAGATGAAAAGCACTTTGAAAAGAGAGTTAAAAAGTACGTGAAATTGTTGAAAGGGAAGCGCTTACGACCAGACTCGATCTTTGGTGATCAGCCGGATTTCGGTTCGGTGCC-CTCGCCATTGATTGGGCCAGCATCGGTTCTGACGGTGGGATAAAAGGA-GGAGGAATGTAGCTCCCC---TCGGGGAGTGTTA-TAGCCTCCTTCACAATGCTGCCAGTTGGGACCGAGGACCGCGCTTCGGCTAGGATGCTGGTGTAATGGTCTTAAGCGACCCGTCTTGAAACACGGACCAAGGAGTCTAACATCTATGCGAGTGTTCGGGTGGAAAACCCCTGCGCGTAATGAAAGTGAACGGAGGTGTGAACCC---TT---CACGGGGTGCAACATCGACCGGTCCTGATGTCTTCGGAAGGATCTGAGTAAGAGCATAGCTGTTGGGACCCGAAAGATGGTGAACTATGCCTGAATAGGGTGAAGCCAGAGGAAACTCTGGTGGAGGCTCGCAGCGGTTCTGACGTGCAAATCGATCGTCAAATTTGGGTATAGGGGCGAAAGACTAATCGCGTTGATGTCGTACATCACCGTCGGTACCCCTGGAAATCCGCTGGTCAACTTCATGGCCGAGCAGAACATGGAATTCCTGGAGGAGTACGAGCCGCAGAGATCGCCGAATGCTACGAAGATCTTCCTCAACGGAGTCTGGATCGGTATTCACAGAGATCCTCTTCACCTCGTACGCCTGGTCCAAGAACTTCGGAGACGTGGCTCCATTAGTCATGAAGTCAGTGTCATCCGAGATATTCGAGACCGCGAGTTCAAGATCTTCACCGACGCTGGCCGTGTCTGTCGTCCATTGTTCGTTATTGACAATGATCCGACACACGAACGTAGAGGGCAGTTGGTCTTGACCAAGGAGCATGTGCAGCAACTAGATGAAGATCATGATCTTCTACCTGGTGAGAAGTTTGGCTGGGAAGGCTTGCTTGAGTGTGGAGCCGTCGAATACGTGGATGCGGAAGAAGAGGAAACCATCATGATCGTGATGACCCCAGACGATCTCGAGGTGTCACGGCAGGTGGCGCAGGGCTACGAGTTGGCTGAGGAAACGGATCTCAACAAGCGTGTCAAGGCGCCAATCAACAAGAATACGAGTCAGTACACTCATTGCGAA
>5348
GCTGC-GCGTGTCGAAG------ATG-TGC-CTCTGCGGAT-GGCCCCCCACC--AGGGTGGCGGGGG--GA-CCGT--GGAGCGTCG--GCGCGGAAGGCTATACCACAAAC-TCTTGTATTTCC-ATGTTTT-----CTGTCTGAACT-GTCATACAA-ATAA-GTTAA----AACTTTCAACAACGGATCTCTTGGTTCTCGCATCGATGAAGAACGCAGCGAAATGCGATAAGTAGTGTGAATTGCAGAATTCCGTGAATCATCGAATCTTTGAACGCACATTGCGCCTTCT-----GGTATTCCGGGAGGC-ATGCCTGTTCGAGCGTCATTAAAATCAATTCAA-----GCATTTCA-------GCTTGGTCATGGAGGAAGAG----TCCACCCC-----TGTG--GTC-TCCCC---ACTGAAATCGAAA--GGCGGGAAGAGTCCGGTACA-CGGTGTAGT-ACTAACG--TTCACTT-CGT--ATCCGGAGTC-GTACCA-GCCGACAAATCCCC-TACATTTCTCTTGCGAGTGAAGCGGCAAAAGCTCAAATTTGAAATC-GGTGTGCCTGAAGTACATC-GAGTTGTAATTTGGAGGGACAACTTCGGACTGAACCACACCGTAAGTTTCTTGGAACAGGACATCATAGAGGGTGAGAATCCCGTGTCTTGGTGTAGGGTCAAACC-ATGTGAAGTGTCTCCGACGAGTCGAGTTGTTTGGGAATGCAGCTCAAAATGGGTGGTAAATTTCATCTAAAGCTAAATATTGGCGAGAGACCGATAGCGCACAAGTAGAGTGATCGAAAGATGAAAAGCACTTTGAAAAGAGAGTTAAAAAGTACGTGAAATTGTTGAAAGGGAAGCGCTTACGACCAGACTCGATCTTTGGTGATCAGCCGGATTTCGGTTCGGTGCC-CTCGCCATTGATTGGGCCAGCATCGGTTCTGACGGTGGGATAAAAGGA-GGAGGAATGTAGCTCCCC---TCGGGGAGTGTTA-TAGCCTCCTTCACAATGCTGCCAGTTGGGACCGAGGACCGCGCTTCGGCTAGGATGCTGGTGTAATGGTCTTAAGCGACCCGTCTTGAAACACGGACCAAGGAGTCTAACATCTATGCGAGTGTTCGGGTGGAAAACCCCTGCGCGTAATGAAAGTGAACGGAGGTGTGAACCC---TT---CACGGGGTGCAACATCGACCGGTCCTGATGTCTTCGGAAGGATCTGAGTAAGAGCATAGCTGTTGGGACCCGAAAGATGGTGAACTATGCCTGAATAGGGTGAAGCCAGAGGAAACTCTGGTGGAGGCTCGCAGCGGTTCTGACGTGCAAATCGATCGTCAAATTTGGGTATAGGGGCGAAAGACTAATCG????????????????????????????????????????????????????????????????????????????????????????????????????????????????????????????????????????????????????????????????????????????????????????????????????????????????????????????????????????????????????????????????????????????????????????????????????????????????????????????????????????????????????????????????????????????????????????????????????????????????????????????????????????????????????????????????????????????????????????????????????????????????????????????????????????????????????????????????????????????????????????????????????????????????????????????????
>5360_BMBO19
GCTGC-ACGTGCTATAG------GTG-TGC-CTCCACGGAT-GTACCCCCACC--GGTGTGGTGGGGG--GA-TCGT--GGAGCGTCG--GCGCGGAAGGCTATACCACAAAC-TCTTGTATTTCC-ATGTTTT-----CTGTCTGAACT-GTCATACAA-ATAA-GTTAA----AACTTTCAACAACGGATCTCTTGGTTCTCGCATCGATGAAGAACGCAGCGAAATGCGATAAGTAGTGTGAATTGCAGAATTCCGTGAATCATCGAATCTTTGAACGCACATTGCGCCTTCT-----GGTATTCCGGGAGGC-ATGCCTGTTCGAGCGTCATTAAAATCAATTCAA-----GCATTTCA-------GCTTGGTCATGGAGGATGAG----TCCACCC------TGTG--GTC-TCCCC---ACTGAAATCGAAA--GGCGGAAAGAGTCCGGTACA-CGGTGTAGT-ACTAACG--TTCACTT-TGT--ATCCGGAGTC-GTACCA-GCCGACAAACCCC?????????????TGCGAGTGAAGCGGCAAAAGCTCAAATTTGAAATC-GGTGTGCCTAAAGTACATC-GAGTTGTAATTTGGAGGGACAACTTCGGACTGAACCACACCGTAAGTTTCTTGGAACAGGACATCATAGAGGGTGAGAATCCCGTGTCTTGGTGTAGGGTCAAACC-ATGTGAAGTGTCTCCGACGAGTCGAGTTGTTTGGGAATGCAGCTCAAAATGGGTGGTAAATTTCATCTAAAGCTAAATATTGGCGAGAGACCGATAGCGCACAAGTAGAGTGATCGAAAGATGAAAAGCACTTTGAAAAGAGAGTTAAAAAGTACGTGAAATTGTTGAAAGGGAAGCGCTTACGACCAGACTCGATCTTTGGTGATCAGCCGGATTTCGGTTCGGTGCC-CTCGCCATTGATTGGGCCAGCATCGGTTCTGACGGTGGGATAAAAGGA-GGAGGAATGTAGCTCCCC---TCGGGGAGTGTTA-TAGCCTCCTTCACAATGCCGCCAGTTGGGACCGAGGACCGCGCTTCGGCTAGGATGCTGGTGTAATGGTCTTAAGCGACCCGTCTTGAAACACGGACCAAGGAGTCTAACATCTATGCGAGTGTTCGGGTGGAAAACCCTTGCGCGTAATGAAAGTGGACGGAGGTGTGAACCC---TT---TACGGGGTGCAACATCGACCGGTCCTGATGTCTTCGGAAGGATCTGAGTAAGAGCATAGCTGTTGGGACCCGAAAGATGGTGAACTATGCCTGAATAGGGTGAAGCCAGAGGAAACTCTGGTGGAGGCTCGCAGCGGTTCTGACGTGCAAATCGATCGTCAAATTTGGGTATAGGGGCGAAAGACTAATCGGTTTGATGTCGTACATCACCGTCGGTACCCCTGGAAATCCGCTGGTCAACTTCATGGCCGAGCAGAACATGGAATTCCTGGAGGAGTACGAGCCGCAGAGATCGCCGAATGCTACGAAGATCTTCCTCAACGGAGTCTGGATCGGTATTCACAGAGATCCTCTTCACCTCGTACGCCTGGTCCAAGAACTTCGGAGACGTGGCTCCATTAGTCATGAAGTCAGTGTCATCCGAGATATTCGAGACCGCGAGTTCAAGATCTTCACCGACGCTGGCCGTGTCTGTCGTCCATTGTTCGTTATCGACAATGATCCGACACACGAACGTAGAGGGCAGTTGGTCTTGACCAAGGAGCATGTGCAGCAACTAGATGAAGATCATGATCTTCTACCTGGTGAGAAGTTTGGCTGGGAAGGCTTACTTGAGTGTGGAGCCGTCGAATACGTGGATGCGGAAGAAGAGGAAACGATCATGATCGTGATGACCCCAGACGATCTCGAGGTGTCACGGCAGGTGGCGCAGGGCTACGAGTTGGCTGAGGAAACGGATCTCAACAAGCGTGTCAAGGCGCCAATCAACAAGAACACGAGTCAGTACACTCATTGCGAA
>5364_BMBT30
GCTGC-GCATGCTATAG------GTG-TGC-CTCCACGGAT-GTACCCCCACC--GGTGTGGTGGGGG--GA-TCGT--GGAGCGTCG--GTGCGGAAGGCTATACCACAAAC-TCTTGTATTTCC-ATGTTTT-----CTGTCTGAACT-GTCATACAA-ATAA-GTTAA----AACTTTCAACAACGGATCTCTTGGTTCTCGCATCGATGAAGAACGCAGCGAAATGCGATAAGTAGTGTGAATTGCAGAATTCCGTGAATCATCGAATCTTTGAACGCACATTGCGCCTTCT-----GGTATTCCGGGAGGC-ATGCCTGTTCGAGCGTCATTAAAATCAATTCAA-----GCATTTCA-------GCTTGGTCATGGAGGATGAG----TCCACCC------TGTG--GTC-TCCCC---ACTGAAATCGAAA--GGCGGAAAGAGTCCGGTACA-CGGTGTAGT-ACTAACG--TTCACTT-TGT--ATCCGGAGTC-GTACCA-GCCGACAAACCCCC-TACAATTCTCTTGCGAGTGAAGCGGCAAAAGCTCAAATTTGAAATC-GGTGTGCCTAAAGTACATC-GAGTTGTAATTTGGAGGGACAACTTCGGACTGAACCACACCGTAAGTTTCTTGGAACAGGACATCATAGAGGGTGAGAATCCCGTGTCTTGGTGTAGGGTCAAACC-ATGTGAAGTGTCTCCGACGAGTCGAGTTGTTTGGGAATGCAGCTCAAAATGGGTGGTAAATTTCATCTAAAGCTAAATATTGGCGAGAGACCGATAGCGCACAAGTAGAGTGATCGAAAGATGAAAAGCACTTTGAAAAGAGAGTTAAAAAGTACGTGAAATTGTTGAAAGGGAAGCGCTTACGACCAGACTCGATCTTTGGTGATCAGCCGGATTTCGGTTCGGTGCC-CTCGCCATTGATTGGGCCAGCATCGGTTCTGACGGTGGGATAAAAGGA-GGAGGAATGTAGCTCCCC---TCGGGGAGTGTTA-TAGCCTCCTTCACAATGCCGCCAGTTGGGACCGAGGACCGCGCTTCGGCTAGGATGCTGGTGTAATGGTCTTAAGCGACCCGTCTTGAAACACGGACCAAGGAGTCTAACATCTATGCGAGTGTTCGGGTGGAAAACCCTTGCGCGTAATGAAAGTGAACGGAGGTGTGAACCC---TT---TACGGGGTGCAACATCGACCGGTCCTGATGTCTTCGGAAGGATCTGAGTAAGAGCATAGCTGTTGGGACCCGAAAGATGGTGAACTATGCCTGAATAGGGTGAAGCCAGAGGAAACTCTGGTGGAGGCTCGCAGCGGTTCTGACGTGCAAATCGATCGTCAAATTTGGGTATAGGGGCGAAAGACTAATCGCGTTGATGTCGTACATCACCGTCGGTACCCCTGGAAATCCGCTGGTCAACTTCATGGCCGAGCAGAACATGGAATTCCTGGAGGAGTACGAGCCGCAGAGATCGCCGAATGCTACGAAGATCTTCCTCAACGGAGTCTGGATCGGTATTCACAGAGATCCTCTTCACCTCGTACGCCTGGTCCAAGAACTTCGGAGACGTGGCTCCATTAGTCATGAAGTCAGTGTCATCCGAGATATTCGAGACCGCGAGTTCAAGATCTTCACCGACGCTGGCCGTGTCTGTCGTCCATTGTTCGTTATCGACAATGATCCGACACACGAACGTAGAGGGCAGTTGGTCTTGACCAAGGAGCATGTGCAGCAACTAGATGAAGATCATGATCTTCTACCTGGTGAGAAGTTTGGCTGGGAAGGCTTACTTGAGTGTGGAGCCGTCGAATACGTGGATGCGGAAGAAGAGGAAACGATCATGATCGTGATGACCCCAGACGACCTCGAGGTGTCACGGCAGGTGGCGCAGGGCTACGAGTTGGCTGAGGAAACGGATCTCAACAAGCGTGTCAAGGCGCCAATCAACAAGAACACGAGTCAGTACACTCATTGCGAA
>5367_BMBH7
GCTGC-ACGTGCTGGACGGAC-GGCG-TGC-CTCCTTGACC-ATCTC---ACC-GGGTGTGGTGGG----GA-TCAC--GGGGTGTCG--GCGCGGAAGGTTTTACCACAAAC-CCTTGTATTTCC-ATGTTTT-----CTGTCTGAACT-GTCATAAGA-ATAA--TTAA----AACTTTCAACAACGGATCTCTTGGTTCTCGCATCGATGAAGAACGCAGCGAAATGCGATAAGTAGTGTGAATTGCAGAATTCCGTGAATCATCGAATCTTTGAACGCACATTGCGCCTCCT-----GGTATTCCGGGAGGC-ATGCCTGTTCGAGCGTCATTAAAATCAAATCAA-----GCGCTTGT-------GCTTGGTCATGGAGGAGGAG----TCCACCC------TGTG--GTC-TCCCC---ACCGAAATACAAA--GGCGGAAGGACTCCGGTACA-CGGCGTAGT-ACTAACG--TTCGCTT-CGT--ACCTGGAATC-CTACCT-GCCGTCAAACCCCC-CACAATTCTCTTGCGAGTGAAGCGGCAAAAGCTCAAATTTGAAATC-GGTGTGCCTAAAGTACATT-GAGTTGTAATTTGGAGGGACAACTTCGGGCTGAACCACACCGTAAGTTCCTTGGAACAGGACATCATAGAGGGTGAGAATCCCGTGTCTTGGTGTCGGGTCAAACC-ATGTGAAGTGTCTCCGACGAGTCGAGTTGTTTGGGAATGCAGCTCAAAATGGGTGGTAAATTTCATCTAAAGCTAAATATTGGCGAGAGACCGATAGCGCACAAGTAGAGTGATCGAAAGATGAAAAGCACTTTGAAAAGAGAGTTAAAAAGTACGTGAAATTGTTGAAAGGGAAGCGCTTACGACCAGACTCGATCTTTGGTGATCAGCCGGACTTCGGTTCGGTGCC-CTCGCCATTGATTGGGCCAGCATCGGTTCTGACGGTGGGATAAAAGGG-GGAGGAATGTAGCTCCTC---TCGGGGAGTGTTA-TAGCCACCTTCACAATGCTACCAGTCGGGACCGAGGACCGCGCTTCGGCTAGGATGCTGGCATAATGGTCTTAAGCGACCCGTCTTGAAACACGGACCAAGGAGTCTAACATCTATGCGAGTGTTCGGGTGGAAAACCCTTGCGCGTAATTAAAGTGAACGGAGGTGTGAACCC---TT---CACGGGGTGCAACATCGACCGGTCCTGATGTCTTCGGAAGGATCTGAGTAAGAGCATAGCTGTTGGGACCCGAAAGATGGTGAACTATGCCTGAATAGGGTGAAGCCAGAGGAAACTCTGGTGGAGGCTCGCAGCGGTTCTGACGTGCAAATCGATCGTCAAATTTGGGTATAGGGGCGAAAGACTAATCG???????????????????????????????????????????????????TCATGGCCGAGCAGAACATGGAATTCCTGGAGGAATACGAGCCGCAGAGATCGCCGAATGCTACGAAGATCTTCCTCAACGGAGTCTGGATCGGTATTCACAGAGACCCTCTTCACCTCGTACGCCTGGTCCAAGAACTTCGGAGACGTGGCTCCATTAGTCATGAAGTCAGTGTCATTCGAGACATTCGAGACCGCGAGTTCAAGATCTTCACCGATGCTGGCCGTGTCTGTCGTCCATTGTTCGTTATTGACAATGATCCGACACACGAACGTAGAGGGCAGTTGGTCTTGACCAAGGAGCATGTGCAGCAACTAGATGAAGATCATGATCTTCCACCTGGTGAGAAGTTTGGCTGGGAAGGCTTGCTTGAGTGTGGAGCCGTCGAATACGTGGATGCGGAAGAAGAGGAAACCATCATGATCGTGATGACCCCAGACGACCTCGAGGTGTCACGGCAGGTGGCGCAGGGCTACGAGTTGGCTGAAGAAACGGATCTCAACAAGCGTGTCAAGGCGCCAATCAACAAGAACACGAGTCAGTACACTCATTGCGAA
>5756
GCCGC-GCGTGCTGGACG-----GCG-TGC-CTCCTTGACC-ATCTC---ACC-GGGTGTGGTGGG----GA-TCAT--GGGGTGTCG--GCGCGGAAGGATTTACCACAAAC-CCTTGTGTTTCC-ATGTTTT-----CTGTCTGAACT-GTCATAAGA-ATAA--TTAA----AACTTTCAACAACGGATCTCTTGGTTCTCGCATCGATGAAGAACGCAGCGAAATGCGATAAGTAGTGTGAATTGCAGAATTCCGTGAATCATCGAATCTTTGAACGCACATTGCGCCTCCT-----GGTATTCCGGGAGGC-ATACCTGTTCGAGCGTCATTAAAATCAAATCAA-----GCGTTTGT-------GCTTGGTCATGGAGGAGGAG----TTCACCC------TGTG--GTC-TCCCC---ACCGAAATCCAAA--GGCGGAAAGACTCCGGTACA-CAGCGTAGT-ACTAACG--TTCGCTT-TGT--ACCTGGAATC-CTACCT-GCCGGCAAAACCCC-CACAATTCTCTTGCGAGTGAAGCGGCAAAAGCTCAAATTTGAAATC-GGTGTGCCTAAGGCACATT-GAGTTGTAATTTGGAGGGACAACTTCGGGCTGAACCACACCGTAAGTTTCTTGGAACAGGACATCATAGAGGGTGAGAATCCCGTGTCTTGGTGTCGGGTCAAACC-ATGTGAAGTGTCTCCGACGAGTCGAGTTGTTTGGGAATGCAGCTCAAAATGGGTGGTAAATTTCATCTAAAGCTAAATATTGGCGAGAGACCGATAGCGCACAAGTAGAGTGATCGAAAGATGAAAAGCACTTTGAAAAGAGAGTTAAAAAGTACGTGAAATTGTTGAAAGGGAAGCGCTTACGACCAGACTCGATCTTTGGTGATCAACCGGACTTCGGTTCGGTGCC-CTCGCCATTGATTGGGCCAGCATCGGTTCTGACGGTGGGATAAAAGGA-GGAGGAATGTAGCTCCTC---TCGGGGAGTGTTA-TAGCCACCTTCACAATGCTTCCAGTCGGGACCGAGGACCGCGCTTCGGCTAGGATGCTGGCATAATGGTCTTAAGCGACCCGTCTTGAAACACGGACCAAGGAGTCTAACATCTATGCGAGTGTTCGGGTGGAAAACCCTTGCGCGTAATTAAAGTGAACGGAGGTGTGAACCC---TT---CACGGGGTGCAACATCGACCGGTCCTGATGTCTTCGGAAGGATCTGAGTAAGAGCATAGCTGTTGGGACCCGAAAGATGGTGAACTATGCCTGAATAGGGTGAAGCCAGAGGAAACTCTGGTGGAGGCTCGCAGCGGTTCTGACGTGCAAATCGATCGTCAAATTTGGGTATAGGGGCGAAAGACTAATCGCGTTGATGTCGTACATCACCGTCGGTACCCCTGGAAATCCGCTGGTCAACTTCATGGCCGAGCAGAACATGGAATTCCTGGAGGAATACGAGCCGCAGAGATCGCCGAATGCTACGAAGATCTTCCTCAACGGAGTCTGGATCGGTATTCACAGAGACCCTCTTCACCTCGTACGCCTAGTCCAAGAACTTCGGAGACGTGGCTCCATTAGTCATGAAGTCAGTGTCATTCGAGACATTCGAGACCGCGAGTTCAAGATCTTCACCGATGCTGGCCGTGTCTGTCGTCCATTGTTCGTTATTGACAATGATCCGACACACGAACGTAGAGGGCAGTTGGTCTTGACCAAGGAGCATGTGCAGCAACTAGATGAAGATCATGATCTTCCACCTGGTGAGAAGTTTGGCTGGGAAGGCTTGCTTGAGTGTGGAGCCGTCGAATACGTGGATGCGGAAGAAGAGGAAACCATCATGATCGTGATGACCCCAGACGACCTCGAGGTGTCACGGCAGGTGGCGCAGGGCTACGAGTTGGCTGAAGAAACGGATCTCAACAAGCGTGTCAAGGCGCCAATCAACAAGAACACGAGTCAGTACACTCATTGCGAA
>5355
GCCGC-GCGTGCTGGATA-----GCG-TGC-CTCCGCCACC-TTCCC---ACC-GAGTGTGGTGGG----AA-TCAC--GGAGTGTCG--GCACGGAAGGCTTTACCCACAAACCCTTGTGCTTCC-ATGTTTT-----CCGTCTGAACT-GTCATAAGA-ATAA--TTAATTAAAACTTTCAACAACGGATCTCTTGGTTCTCGCATCGATGAAGAACGCAGCGAAATGCGATAAGTAGTGTGAATTGCAGAATTCCGTGAATCATCGAATCTTTGAACGCACATTGCGCCTCCT-----GGTATTCCGGGAGGC-ATGCCTGTTCGAGCGTCACTAAAATCAAATCAA-----GCGATTAC-------GTTTGGTCATGGAGGAAGAG----TCCACAC------TGTGTGGTC-TCCCC---ACCGAAATCCAAA--GGCGGAAAGACTCCGGTACA-CGGCGTAGT-ACTAACG--TTCGCTT-CGT--ACCTGGGATC-CTCCCA-GCCGGCAAACCCCC-AACAATTCTCTTGCGAGTGAAGCGGCAAAAGCTCAAATTTGAAATC-GGTGTGCCTAAGGTACATT-GAGTTGTAATTTGGAGGGACAACTTCGGGCTGAACCACACCGTAAGTTCCTTGGAACAGGACATCATAGAGGGTGAGAATCCCGTGTCTTGGTGTCGGGTCAAACC-ATGTGAAGTGTCTCCGACGAGTCGAGTTGTTTGGGAATGCAGCTCAAAATGGGTGGTAAATTTCATCTAAAGCTAAATATTGGCGAGAGACCGATAGCGCACAAGTAGAGTGATCGAAAGATGAAAAGCACTTTGAAAAGAGAGTTAAAAAGTACGTGAAATTGTTGAAAGGGAAGCGCTTACGACCAGACTCGATCTTTGGTGATCAGCCAGACTTCGGTTTGGTGCC-CTTGCCATTGATTGGGCCAGCATCGGTTCCGGCGGTGGGATAAAAGGA-GGAGGAATGTAGCTCCTC---TCGGGGAGTGTTA-TAGCCAACTTCACAATGCTACCAGCTGGGACCGAGGACCGCGCTTCGGCTAGGATGCTGGTGTAATGGTCTTAAGCGACCCGTCTTGAAACACGGACCAAGGAGTCTAACATCTATGCGAGTGTTCGGGTGGAAAACCCTTGCGCGTAATGAAAGTGAACGGAGGTGTGAACCC---TT---CACGGGGTGCAACATCGACCGGTCCTGATGTCTTCGGAAGGATCTGAGTAAGAGCATAGCTGTTGGGACCCGAAAGATGGTGAACTATGCCTGAATAGGGTGAAGCCAGAGGAAACTCTGGTGGAGGCTCGCAGCGGTTCTGACGTGCAAATCGATCGTCAAATTTGGGTATAGGGGCGAAAGACTAATCG?????????????????????????????????????????????????????????????????????????????????????????????????????????????????????????????????????????????TCGGTATTCACAGAGACCCTCTTCACCTCGTACGCCTGGTCCAAGAACTTCGGAGACGTGGCTCCATTAGTCATGAAGTCAGTGTCATTCGAGACATTCGAGACCGCGAGTTCAAGATCTTCACCGATGCTGGCCGTGTCTGTCGTCCATTGTTCGTTATTGACAATGATCCGACACACGAACGTAGAGGGCAGTTGGTTTTGACCAAGGAGCATGTGCAGCAACTAGATGAAGATCATGATCTTCTACCTGGTGAGAAGTTTGGCTGGGAAGGCTTGCTTGAGTGTGGAGCCGTCGAATACGTGGATGCGGAAGAAGAGGAAACCATCATGATCGTGATGACGCCAGACGATCTCGAGGTGTCACGGCAGGTGGCGCAGGGCTACGAGTTGGCTGAAGAAACGGATCTCAACAAGCGTGTCAAGGCGCCAATCAACAAGAACACGAGTCAGTACACTCATTGCGAA
>5354_BMBC14
GCTGC-GCGTGCTGGACG-----GCG-TGC-CTCCTTGACC-ATCTC---ACC-GGGTGTGGTGGG----GAATCAT--GGGGTGTCG--GCGCGGAAGGTCTTACCACAAAC-CCTTGTGTTTCC-ATGTTTT-----CTGTCTGAACT-GTCATAAGA-ATAA--TTAA----AACTTTCAACAACGGATCTCTTGGTTCTCGCATCGATGAAGAACGCAGCGAAATGCGATAAGTAGTGTGAATTGCAGAATTCCGTGAATCATCGAATCTTTGAACGCACATTGCGCCTCCT-----GGTATTCCGGGAGGC-ATGCCTGTTCGAGCGTCATTAAAATCAAATCAA-----GCGATTCT-------GCTTGGTCATGGAGGAGGAG----TCCACCC------TGTG--GTC-TCCCC---ACCGAAATCCAAA--GGCGGAAAGACTCCGGTACA-CTGCGTAGT-ACTAACG--TTCGCTT-CGT--ACCTGGAATC-CTACCT-GCCGGCAAACCCCC-CACAATTATCTTGCGAGTGAAGCGGCAAAAGCTCAAATTTGAAATC-GGTGTGCCTAAGGTACATT-GAGTTGTAATTTGGAGGGACAACTTCGGGCTGAACCACACCGTAAGTTTCTTGGAACAGGACATCATAGAGGGTGAGAATCCCGTGTCTTGGTGTCGGGTCAAACC-ATGTGAAGTGTCTCCGACGAGTCGAGTTGTTTGGGAATGCAGCTCAAAATGGGTGGTAAATTTCATCTAAAGCTAAATATTGGCGAGAGACCGATAGCGCACAAGTAGAGTGATCGAAAGATGAAAAGCACTTTGAAAAGAGAGTTAAAAAGTACGTGAAATTGTTGAAAGGGAAGCGCTTACGACCAGACTCGATCTTTGGTGATCAGCCGGACTTCGGTTCGGTGCC-CTCGCCATTGATTGGGCCAGCATCGGTTCTGACGGTGGGATAAAAGGA-GGAGGAATGTAGCTCCTC---TCGGGGAGTGTTA-TAGCCACCTTCACAATGCTACCAGTCGGGACCGAGGACCGCGCTTCGGCTAGGATGCTGGCATAATGGTCTTAAGCGACCCGTCTTGAAACACGGACCAAGGAGTCTAACATCTATGCGAGTGTTCGGGTGGAAAACCCTTGCGCGTAATTAAAGTGAACGGAGGTGTGAACCC---TT---CACGGGGTGCAACATCGACCGGTCCTGATGTCTTCGGAAGGATCTGAGTAAGAGCATAGCTGTTGGGACCCGAAAGATGGTGAACTATGCCTGAATAGGGTGAAGCCAGAGGAAACTCTGGTGGAGGCTCGCAGCGGTTCTGACGTGCAAATCGATCGTCAAATTTGGGTATAGGGGCGAAAGACTAATCG???????????????????????????????????????????????????TCATGGCCGAGCAGAACATGGAATTCCTGGAGGAATACGAGCCGCAGAGATCGCCGAATGCTACGAAGATCTTCCTCAACGGAGTCTGGATCGGTATTCACAGAGACCCTCTTCACCTCGTACGCCTGGTCCAAGAACTTCGGAGACGTGGCTCCATTAGTCATGAAGTCAGTGTCATTCGAGACATTCGAGACCGCGAGTTCAAGATCTTCACCGATGCTGGCCGTGTCTGTCGTCCATTGTTCGTTATTGACAATGATCCGACACACGAACGTAGAGGGCAGTTGGTCTTGACCAAGGAGCATGTGCAGCAACTAGATGAAGATCATGATCTTCCACCTGGTGAGAAGTTTGGCTGGGAAGGCTTGCTTGAGTGTGGAGCCGTCGAATACGTGGATGCGGAAGAAGAGGAAACCATCATGATCGTGATGACCCCAGACGACCTCGAGGTGTCACGGCAGGTGGCGCAGGGCTACGAGTTGGCTGAAGAAACGGATCTCAACAAGCGTGTCAAGGCGCCAATCAACAAGAACACGAGTCAGTACACTCATTGCGAA
>5353_BMBC13
GCTGC-GCGTGCTGGACG-----GCG-TGC-CTCCTTGACC-ATCTC---ACC-GGGTGTGGTGGG----GAATCAT--GGGGTGTCG--GCGCGGAAGGTCTTACCACAAAC-CCTTGTGTTTCC-ATGTTTT-----CTGTCTGAACT-GTCATAAGA-ATAA--TTAA----AACTTTCAACAACGGATCTCTTGGTTCTCGCATCGATGAAGAACGCAGCGAAATGCGATAAGTAGTGTGAATTGCAGAATTCCGTGAATCATCGAATCTTTGAACGCACATTGCGCCTCCT-----GGTATTCCGGGAGGC-ATGCCTGTTCGAGCGTCATTAAAATCAAATCAA-----GCGATTCT-------GCTTGGTCATGGAGGAGGAG----TCCACCC------TGTG--GTC-TCCCC---ACCGAAATCCAAA--GGCGGAAAGACTCCGGTACA-CTGCGTAGT-ACTAACG--TTCGCTT-CGT--ACCTGGAATC-CTACCT-GCCGGCAAACCCCC-CACAATTATCTTGCGAGTGAAGCGGCAAAAGCTCAAATTTGAAATC-GGTGTGCCTAAGGTACATT-GAGTTGTAATTTGGAGGGACAACTTCGGGCTGAACCACACCGTAAGTTTCTTGGAACAGGACATCATAGAGGGTGAGAATCCCGTGTCTTGGTGTCGGGTCAAACC-ATGTGAAGTGTCTCCGACGAGTCGAGTTGTTTGGGAATGCAGCTCAAAATGGGTGGTAAATTTCATCTAAAGCTAAATATTGGCGAGAGACCGATAGCGCACAAGTAGAGTGATCGAAAGATGAAAAGCACTTTGAAAAGAGAGTTAAAAAGTACGTGAAATTGTTGAAAGGGAAGCGCTTACGACCAGACTCGATCTTTGGTGATCAGCCGGACTTCGGTTCGGTGCC-CTCGCCATTGATTGGGCCAGCATCGGTTCTGACGGTGGGATAAAAGGA-GGAGGAATGTAGCTCCTC---TCGGGGAGTGTTA-TAGCCACCTTCACAATGCTACCAGTCGGGACCGAGGACCGCGCTTCGGCTAGGATGCTGGCATAATGGTCTTAAGCGACCCGTCTTGAAACACGGACCAAGGAGTCTAACATCTATGCGAGTGTTCGGGTGGAAAACCCTTGCGCGTAATTAAAGTGAACGGAGGTGTGAACCC---TT---CACGGGGTGCAACATCGACCGGTCCTGATGTCTTCGGAAGGATCTGAGTAAGAGCATAGCTGTTGGGACCCGAAAGATGGTGAACTATGCCTGAATAGGGTGAAGCCAGAGGAAACTCTGGTGGAGGCTCGCAGCGGTTCTGACGTGCAAATCGATCGTCAAATTTGGGTATAGGGGCGAAAGACTAATCG???????????????????????????????????????????????????TCATGGCCGAGCAGAACATGGAATTCCTGGAGGAATACGAGCCGCAGAGATCGCCGAATGCTACGAAGATCTTCCTCAACGGAGTCTGGATCGGTATTCACAGAGACCCTCTTCACCTCGTACGCCTGGTCCAAGAACTTCGGAGACGTGGCTCCATTAGTCATGAAGTCAGTGTCATTCGAGACATTCGAGACCGCGAGTTCAAGATCTTCACCGATGCTGGCCGTGTCTGTCGTCCATTGTTCGTTATTGACAATGATCCGACACACGAACGTAGAGGGCAGTTGGTCTTGACCAAGGAGCATGTGCAGCAACTAGATGAAGATCATGATCTTCCACCTGGTGAGAAGTTTGGCTGGGAAGGCTTGCTTGAGTGTGGAGCCGTCGAATACGTGGATGCGGAAGAAGAGGAAACCATCATGATCGTGATGACCCCAGACGACCTCGAGGTGTCACGGCAGGTGGCGCAGGGCTACGAGTTGGCTGAAGAAACGGATCTCAACAAGCGTGTCAAGGCGCCAATCAACAAGAACACGAGTCAGTACACTCATTGCGAA
>AH39286
GCCGC-GCGTGCTGGACG-----GCG-TGC-CTCCTTGACC-ATCTC---ACC-GGGTGTGGTGGG----GA-TCAT--GGGGTGTCG--GCGCGGAAGGATTTACCACAAAC-CCTTGTGTTTCC-ATGTTTT-----CTGTCTGAACT-GTCATAAGA-ATAA--TTAA----AACTTTCAACAACGGATCTCTTGGTTCTCGCATCGATGAAGAACGCAGCGAAATGCGATAAGTAGTGTGAATTGCAGAATTCCGTGAATCATCGAATCTTTGAACGCACATTGCGCCTCCT-----GGTATTCCGGGAGGC-ATACCTGTTCGAGCGTCATTAAAATCAAATCAA-----GCGTTTGT-------GCTTGGTCATGGAGGAGGAG----TTCACCC------TGTG--GTC-TCCCC---ACCGAAATCCAAA--GGCGGAAAGACTCCGGTACA-CAGCGTAGT-ACTAACG--TTCTCTT-TGT--ACCTGGAATC-CTACCT-GCCGGCAAAACCCC-CACAATTCTCTTGCGAGTGAAGCGGCAAAAGCTCAAATTTGAAATC-GGTGTGCCTAAGGTACATT-GAGTTGTAATTTGGAGGGACAACTTCGGGCTGAACCACACCGTAAGTTTCTTGGAACAGGACATCATAGAGGGTGAGAATCCCGTGTCTTGGTGTCGGGTCAAACC-ATGTGAAGTGTCTCCGACGAGTCGAGTTGTTTGGGAATGCAGCTCAAAATGGGTGGTAAATTTCATCTAAAGCTAAATATTGGCGAGAGACCGATAGCGCACAAGTAGAGTGATCGAAAGATGAAAAGCACTTTGAAAAGAGAGTTAAAAAGTACGTGAAATTGTTGAAAGGGAAGCGCTTACGACCAGACTCGATCTTTGGTGATCAGCCGGACTTCGGTTCGGTGCC-CTCGCCATTGATTGGGCCAGCATCGGTTCTGACGGTGGGATAAAAGGA-GGAGGAATGTAGCTCCTC---TCGGGGAGTGTTA-TAGCCACCTTCACAATGCTACCAGTCGGGACCGAGGAYCGCGCTTCGGCTAGGATGCTGGCATAATGGTCTTAAGCGACCCGTCTTGAAACACGGACCAAGGAGTCTAACATCTATGCGAGTGTTCGGGTGGAAAACCCTTGCGCGTAATTAAAGTGAACGGAGGTGTGAACCC---TT---CACGGGGTGCAACATCGACCGGTCCTGATGTCTTCGGAAGGATCTGAGTAAGAGCATAGCTGTTGGGACCCGAAAGATGGTGAACTATGCCTGAATAGGGTGAAGCCAGAGGAAACTCTGGTGGAGGCTCGCAGCGGTTCTGACG??????????????????????????????????????????????????????????????????????????????????????????????????????????????????????????????????????????????????????????????????????????????????????????????????????????????????????????????????????????????????????????????????????????????????????????????????????????????????????????????????????????????????????????????????????????????????????????????????????????????????????????????????????????????????????????????????????????????????????????????????????????????????????????????????????????????????????????????????????????????????????????????????????????????????????????????????????????????????????????????????????????????
>5420
GCTGC-GCGTGCTTGACG-----GCG-TGC-CTCCTTGACC-ATCTC---ACC-GGGTGTGGTGGG----GA-TCAC--GGGGTGTCG--GCGCGGAAGGCTTTACCACAAAC-CCTTGTGTTTCC-ATGTTTT-----CTGTCTGAACT-GTCATAAGA-ATAA--TTAA----AACTTTCAACAACGGATCTCTTGGTTCTCGCATCGATGAAGAACGCAGCGAAATGCGATAAGTAGTGTGAATTGCAGAATTCCGTGAATCATCGAATCTTTGAACGCACATTGCGCCTCCT-----GGTATTCCGGGAGGC-ATGCCTGTTCGAGCGTCATTAAAATCAAATCAA-----GCGTTTGT-------GCTTGGTCATGGAGGAGGAG----TTCACCC------TGTG--GTC-TCCCC---TCCGAAATCCAAA--GGCGGAAAGACTCCGGTACA-CGGCGTAGT-ACTAACG--TTCGCTT-CGT--ACCAGGAATC-CTACCT-GCCCGCAAACCCC--CACAATTCTCTTGCGAGTGAAGCGGCAAAAGCTCAAATTTGAAATC-GGTGTGCCTAAAGTACATT-GAGTTGTAATTTGGAGGGACAACTTCGGGCTGAACCACACCGTAAGTTCCTTGGAACAGGACATCATAGAGGGTGAGAATCCCGTGTCTTGGTGTCGGGTCAAACC-ATGTGAAGTGTCTCCGACGAGTCGAGTTGTTTGGGAATGCAGCTCAAAATGGGTGGTAAATTTCATCTAAAGCTAAATATTGGCGAGAGACCGATAGCGCACAAGTAGAGTGATCGAAAGATGAAAAGCACTTTGAAAAGAGAGTCAAAAAGTACGTGAAATTGTTGAAAGGGAAGCGCTTACGACCAGACTCGATCTTTGGTGATCAGCCGGACTTCGGTTCGGTGCC-CTCGCCTTTGATTGGGCCAGCATCGGTTCTGACGGTGGGATAAAAGTA-GGAGGAATGTAGCTCCTC---TCGGGGAGTGTTA-TAGCCACCTTCACAATGCTACCAGTCGGGACCGAGGACCGCGCTTCGGCTAGGATGCTGGCATAATGGTCTTAAGCGACCCGTCTTGAAACACGGACCAAGGAGTCTAACATCTATGCGAGTGTTCGGGTGGAAAACCCTTGCGCGTAATTAAAGTGAACGGAGGTGTGAACCC---TT---CACGGGGTGCAACATCGACCGGTCCTGATGTCTTCGGAAGGATCTGAGTAAGAGCATAGCTGTTGGGACCCGAAAGATGGTGAACTATGCCTGAATAGGGTGAAGCCAGAGGAAACTCTGGTGGAGGCTCGCAGCGGTTCTGACGTGCAAATCGATCGTCAAATTTGGGTATAGGGGCGAAAGACTAATCGCGTTGATGTCGTACATCACCGTCGGTACCCCTGGAAATCCGCTGGTCAACTTCATGGCCGAGCAGAACATGGAATTCCTGGAGGAATACGAGCCGCAGAGATCGCCGAATGCTACGAAGATCTTCCTCAACGGAGTCTGGATCGGTATTCACAGAGACCCTCTTCACCTYGTACGCCTGGTCCAAGAACTTYGGAGACGTGGCTCCATTAGTCATGAAGTCAGTGTCATTCGAGACATTCGAGACCGCGAGTTCAAGATCTTCACCGATGCTGGCCGTGTCTGTCGTCCATTGTTCGTTATTGACAATGATCCGACACACGAACGTAGAGGGCAGTTGGTCTTGACCAAGGAGCATGTGCAGCAACTAGATGAAGATCATGATYTTCCACCTGGTGAGAAGTTYGGCTGGGAAGGCTTGCTTGAGTGTGGAGCCGTCGAATAYGTGGATGCGGAAGAAGAGGAAACCRTCATGATCGTGATGACCCCAGACGACCTCGAGGTGTCACGGCAGGTGGCGCAGGGCTACGAGTTGGCTGAAGAAACGGATCTCAACAAGCGYGTCAAGGCGCCAATCAACAAGAACACGAGTCAGTACACTCATTGCGAA
>AH39207
GCTGC-GCGTGCTGGACG-----GCG-TGC-CTCCTTGACC-ATCTC---ACC-GGGTGTGGTGGG----GA-TCAC--GGGGTGTCG--GCGCGGAAGGCTTTACCACAAAC-CCTTGTGTTTAC-ATGTTTT-----CTGTCTGAACT-GTCATAAGA-ATAA--TTAA----AACTTTCAACAACGGATCTCTTGGTTCTCGCATCGATGAAGAACGCAGCGAAATGCGATAAGTAGTGTGAATTGCAGAATTCCGTGAATCATCGAATCTTTGAACGCACATTGCGCCTCCT-----GGTATTCCGGGAGGC-ATGCCTGTTCGAGCGTCATTAAAATCAAATCAA-----GCGTTTGT-------GCTTGGTCATGGAGGAGGAG----TTCACCC------TGTG--GTC-TCCCC---TCCGAAATCCAAA--GGCGGAAAGACTCCGGTACA-CGGCGTAGT-ACTAACG--TTCGCTT-CGT--ACCTGGAATC-CTACCT-GCCGGCAAACCCCC-CACAATTCTCTTGCGAGTGAAGCGGCAAAAGCTCAAATTTGAAATC-GGTGTGCCTAAAGTACATT-GAGTTGTAATTTGGAGGGACAACTTCGGGCTGAACCACACCGTAAGTTCCTTGGAACAGGACATCATAGAGGGTGAGAATCCCGTGTCTTGGTGTCGGGTCAAACC-ATGTGAAGTGTCTCCGACGAGTCGAGTTGTTTGGGAATGCAGCTCAAAATGGGTGGTAAATTTCATCTAAAGCTAAATATTGGCGAGAGACCGATAGCGCACAAGTAGAGTGATCGAAAGATGAAAAGCACTTTGAAAAGAGAGTCAAAAAGTACGTGAAATTGTTGAAAGGGAAGCGCTTACGACCAGACTCGATCTTTGGTGATCAGCCGGACTTCGGTTCGGTGCC-CTCGCCTTTGATTGGGCCAGCATCGGTTCTGACGGTGGGATAAAAGGA-GGAGGAATGTAGCTCCTC---TCGGGGAGTGTTA-TAGCCACCTTCACAATGCTACCAGTCGGGACCGAGGACCGCGCTTCGGCTAGGATGCTGGCATAATGGTCTTAAGCGACCCGTCTTGAAACACGG??????????????????????????????????????????????????????????????????????????????????????????????????????????????????????????????????????????????????????????????????????????????????????????????????????????????????????????????????????????????????????????????????????????????????????????????????????????????????????????????????????????????????????????????????????????????????????????????????????????????????????????????????????????????????????????????????????????????????????????????????????????????????????????????????????????????????????????????????????????????????????????????????????????????????????????????????????????????????????????????????????????????????????????????????????????????????????????????????????????????????????????????????????????????????????????????????????????????????????????????????????????????????????????????????????????????????????????????????????????????????????
>AH39282
GCTGC-GCGTGCCGGACG-----GCG-TGC-CTCCTTGACC-ATCTC---ACC-GGGTTTGGTGGG----GAATCAC--GGGGTGTCG--GCGCGGAAGGTCTTACCACAAAC-CCTTGTGTTTCC-ATGTTTT-----CTGTCTGAACT-GTCATAAGA-ATAA--TTAA----AACTTTCAACAACGGATCTCTTGGTTCTCGCATCGATGAAGAACGCAGCGAAATGCGATAAGTAGTGTGAATTGCAGAATTCCGTGAATCATCGAATCTTTGAACGCACATTGCGCCTCCT-----GGTATTCCGGGAGGC-ATGCCTGTTCGAGCGTCATTAAAATCAAATCAA-----GCGATTCT-------GCTTGGTCATGGAGGAGGAG----TCCACCC------TGTG--GTC-TCCCC---ACCGAAATCCANA--GGCGGAAAGACTCCGGTACA-CTGCGTAGT-ACTAACG--TTCGCTT-CGT--ACCTGGAATC-CTACCT-GCCGGCAAACCCCC-CACAATTATCTTGCGAGTGAAGCGGCAAAAGCTCAAATTTGAAATC-GGTGTGCCTAAAGTACATT-GAGTTGTAATTTGGAGGGACAACTTCGGGCTGAACCACACCGTAAGTTTCTTGGAACAGGACATCATAGAGGGTGAGAATCCCGTGTCTTGGTGTCGGGTCAAACC-ATGTGAAGTGTCTCCGACGAGTCGAGTTGTTTGGGAATGCAGCTCAAAATGGGTGGTAAATTTCATCTAAAGCTAAATATTGGCGAGAGACCGATAGCGCACAAGTAGAGTGATCGAAAGATGAAAAGCACTTTGAAAAGAGAGTTAAAAAGTACGTGAAATTGTTGAAAGGGAAGCGCTTACGACCAGACTCGATCTTTGGTGATCAGCCGGACTTCGGTTCGGTGCC-CTCGCCATTGATTGGGCCAGCATCGGTTCTGACGGTGGGATAAAAGGA-GGAGGAATGTAGCTCCTC---TCGGGGAGTGTTA-TAGCCACCTTCACAATGCTACCAGTCGGGACCGAGGACCGCGCTTCGGCTAGGATGCTGGCATAATGGTCTTAAGCGACCCGTCTTGAAACACGGAC????????????????????????????????????????????????????????????????????????????????????????????????????????????????????????????????????????????????????????????????????????????????????????????????????????????????????????????????????????????????????????????????????????????????????????????????????????????????????????????????????????????????????????????????????????????????????????????????????????????????????????????????????????????????????????????????????????????????????????????????????????????????????????????????????????????????????????????????????????????????????????????????????????????????????????????????????????????????????????????????????????????????????????????????????????????????????????????????????????????????????????????????????????????????????????????????????????????????????????????????????????????????????????????????????????????????????????????????????????????????????
>5471
GCTGC-GCGTGCTTGACG-----GCG-TGC-CTCCTTGACC-ATCTC---ACC-GGGTGTGGTGGG----GA-TCAC--GGGGTGTCG--GCGCGGAAGGCTTTACCACAAAC-CCTTGTGTTTCC-ATGTTTT-----CTGTCTGAACT-GTCATAAGA-ATAA--TTAA----AACTTTCAACAACGGATCTCTTGGTTCTCGCATCGATGAAGAACGCAGCGAAATGCGATAAGTAGTGTGAATTGCAGAATTCCGTGAATCATCGAATCTTTGAACGCACATTGCGCCTCCT-----GGTATTCCGGGAGGC-ATGCCTGTTCGAGCGTCATTAAAATCAAATCAA-----GCGTTTGT-------GCTTGGTCATGGAGGAGGAG----TTCACCC------TGTG--GTC-TCCCC---TCCGAAATCCAAA--GGCGGAAAGACTCCGGTACA-CGGCGTAGT-ACTAACG--TTCGCTT-CGT--ACCAGGAATC-CTACCT-GCCCGCAAACCCC--CACAATTCTC?TGCGAGTGAAGCGGCAAAAGCTCAAATTTGAAATC-GGTGTGCCTAAAGTACATT-GAGTTGTAATTTGGAGGGACAACTTCGGGCTGAACCACACCGTAAGTTCCTTGGAACAGGACATCATAGAGGGTGAGAATCCCGTGTCTTGGTGTCGGGTCAAACC-ATGTGAAGTGTCTCCGACGAGTCGAGTTGTTTGGGAATGCAGCTCAAAATGGGTGGTAAATTTCATCTAAAGCTAAATATTGGCGAGAGACCGATAGCGCACAAGTAGAGTGATCGAAAGATGAAAAGCACTTTGAAAAGAGAGTCAAAAAGTACGTGAAATTGTTGAAAGGGAAGCGCTTACGACCAGACTCGATCTTTGGTGATCAGCCGGACTTCGGTTCGGTGCC-CTCGCCTTTGATTGGGCCAGCATCGGTTCTGACGGTGGGATAAAAGGA-GGAGGAATGTAGCTCCTC---TCGGGGAGTGTTA-TAGCCACCTTCACAATGCTACCAGTCGGGACCGAGGACCGCGCTTCGGCTAGGATGCTGGCATAATGGTCTTAAGCGACCCGTCTTGAAACACGGACCAAGGAGTCTAACATCTATGCGAGTGTTCGGGTGGAAAACCCTTGCGCGTAATTAAAGTGAACGGAGGTGTGAACCC---TT---CACGGGGTGCAACATCGACCGGTCCTGATGTCTTCGGAAGGATCTGAGTAAGAGCATAGCTGTTGGGACCCGAAAGATGGTGAACTATGCCTGAATAGGGTGAAGCCAGAGGAAACTCTGGTGGAGGCTCGCAGCGGTTCTGACGTGCAAATCGATCGTCAAATTTGGGTATAGGGGCGAAAGACTAATCGCGTTGATGTCGTACATCACCGTCGGTACCCCTGGAAATCCGCTGGTCAACTTCATGGCCGAGCAGAACATGGAATTCCTGGAGGAATACGAGCCGCAGAGATCGCCGAATGCTACGAAGATCTTCCTCAACGGAGTCTGGATCGGTATTCACAGAGACCCTCTTCACCTYGTACGCCTGGTCCAAGAACTTYGGAGACGTGGCTCCMTTAGTCATGAAGTCAGTGTCATTCGAGACATTCGAGACCGCGAGTTCAAGATYTTCACCGATGCTGGCCGTGTCTGTCGTCCATTGTTCGTTATTGACAATGATCCGACACACGAACGTAGAGGGCAGTTGGTCTTGACCAAGGAGCATGTGCAGCAACTAGATGAAGATCATGATYTTCCACCTGGTGAGAAGTTTGGCTGGGAAGGCTTGCTTGAGTGTGGAGCCGTCGAATACGTGGATGCGGAAGAAGAGGAAACCRTCATGATCGTGATGACCCCAGACGACCTCGAGGTGTCACGGCAGGTGGCGCAGGGCTACGAGTTGGCTGAAGAAACGGATCTCAACAAGCGYGTCAAGGCGCCAATCAACAAGAACACGAGTCAGTACACTCATTGCGAA
>5472
GCTGC-GCGTGCTTGACG-----GCG-TGC-CTCCTTGACC-ATCTC---ACC-GGGTGTGGTGGG----GA-TCAC--GGGGTGTCG--GCGCGGAAGGCTTTACCACAAAC-CCTTGTGTTTCC-ATGTTTT-----CTGTCTGAACT-GTCATAAGA-ATAA--TTAA----AACTTTCAACAACGGATCTCTTGGTTCTCGCATCGATGAAGAACGCAGCGAAATGCGATAAGTAGTGTGAATTGCAGAATTCCGTGAATCATCGAATCTTTGAACGCACATTGCGCCTCCT-----GGTATTCCGGGAGGC-ATGCCTGTTCGAGCGTCATTAAAATCAAATCAA-----GCGTTTGT-------GCTTGGTCATGGAGGAGGAG----TTCACCC------TGTG--GTC-TCCCC---TCCGAAATCCAAA--GGCGGAAAGACTCCGGTACA-CGGCGTAGT-ACTAACG--TTCGCTT-CGT--ACCAGGAATC-CTACCT-GCCCGCAAACCCC--CACACTTCTCTTGCGAGTGAAGCGGCAAAAGCTCAAATTTGAAATC-GGTGTGCCTAAAGTACATT-GAGTTGTAATTTGGAGGGACAACTTCGGGCTGAACCACACCGTAAGTTCCTTGGAACAGGACATCATAGAGGGTGAGAATCCCGTGTCTTGGTGTCGGGTCAAACC-ATGTGAAGTGTCTCCGACGAGTCGAGTTGTTTGGGAATGCAGCTCAAAATGGGTGGTAAATTTCATCTAAAGCTAAATATTGGCGAGAGACCGATAGCGCACAAGTAGAGTGATCGAAAGATGAAAAGCACTTTGAAAAGAGAGTCAAAAAGTACGTGAAATTGTTGAAAGGGAAGCGCTTACGACCAGACTCGATCTTTGGTGATCAGCCGGACTTCGGTTCGGTGCC-CTCGCCTTTGATTGGGCCAGCATCGGTTCTGACGGTGGGATAAAAGGA-GGAGGAATGTAGCTCCTC---TCGGGGAGTGTTA-TAGCCACCTTCACAATGCTACCAGTCGGGACCGAGGACCGCGCTTCGGCTAGGATGCTGGCATAATGGTCTTAAGCGACCCGTCTTGAAACACGGACCAAGGAGTCTAACATCTATGCGAGTGTTCGGGTGGAAAACCCTTGCGCGTAATTAAAGTGAACGGAGGTGTGAACCC---TT---CACGGGGTGCAACATCGACCGGTCCTGATGTCTTCGGAAGGATCTGAGTAAGAGCATAGCTGTTGGGACCCGAAAGATGGTGAACTATGCCTGAATAGGGTGAAGCCAGAGGAAACTCTGGTGGAGGCTCGCAGCGGTTCTGACGTGCAAATCGATCGTCAAATTTGGGTATAGGGGCGAAAGACTAATCGCGTTGATGTCGTACATCACCGTCGGTACCCCTGGAAATCCGCTGGTCAACTTCATGGCCGAGCAGAACATGGAATTCCTGGAGGAATACGAGCCGCAGAGATCGCCGAATGCTACGAAGATCTTCCTCAACGGAGTCTGGATCGGTATTCACAGAGACCCTCTTCACCTCGTACGCCTGGTCCAAGAACTTCGGAGACGTGGCTCCATTAGTCATGAAGTCAGTGTCATTCGAGACATTCGAGACCGCGAGTTCAAGATCTTCACCGATGCTGGCCGTGTCTGTCGTCCATTGTTCGTTATTGACAATGATCCGACACACGAACGTAGAGGGCAGTTGGTCTTGACCAAGGAGCATGTGCARCAACTAGATGAAGATCATGATCTTCCACCTGGTGAGAAGTTTGGCTGGGAAGGCTTGCTTGAGTGTGGAGCCGTCGAATACGTGGATGCGGAAGAAGAGGAAACCRTCATGATCGTGATGACCCCAGACGACCTCGAGGTGTCACGGCAGGTGGCGCAGGGCTACGAGTTGGCTGAAGAAACGGATCTCAACAAGCGYGTCAAGGCGCCAATCAACAAGAACACGAGTCAGTACACTCATTGCGAA
>VK2148
GCTGC-GCGTGCTGGACG-----GCG-TGC-CTCCTTGACC-ATCTC---ACC-GGGTGTGGTGGG----GA-TCAC--GGGGTGTCG--GCGCGGAAGGCTTTACCACAAAC-CCTTGTGTTTAC-ATGTTTT-----CTGTCTGAACT-GTCATAAGA-ATAA--TTAA----AACTTTCAACAACGGATCTCTTGGTTCTCGCATCGATGAAGAACGCAGCGAAATGCGATAAGTAGTGTGAATTGCAGAATTCCGTGAATCATCGAATCTTTGAACGCACATTGCGCCTCCT-----GGTATTCCGGGAGGC-ATGCCTGTTCGAGCGTCATTAAAATCAAATCAA-----GCGTTTGT-------GCTTGGTCATGGAGGAGGAG----TTCACCC------TGTG--GTC-TCCCC---TCCGAAATCCAAA--GGCGGAAAGACTCCGGTACA-CGGCGTAGT-ACTAACG--TTCGCTT-CGT--ACCTGGAATC-CTACCT-GCCGGCAAACCCCC-CACAATTCTCTTGCGAGTGAAGCGGCAAAAGCTCAAATTTGAAATC-GGTGTGCCTAAAGTACATT-GAGTTGTAATTTGGAGGGACAACTTCGGGCTGAACCACACCGTAAGTTCCTTGGAACAGGACATCATAGAGGGTGAGAATCCCGTGTCTTGGTGTCGGGTCAAACC-ATGTGAAGTGTCTCCGACGAGTCGAGTTGTTTGGGAATGCAGCTCAAAATGGGTGGTAAATTTCATCTAAAGCTAAATATTGGCGAGAGACCGATAGCGCACAAGTAGAGTGATCGAAAGATGAAAAGCACTTTGAAAAGAGAGTCAAAAAGTACGTGAAATTGTTGAAAGGGAAGCGCTTACGACCAGACTCGATCTTTGGTGATCAGCCGGACTTCGGTTCGGTGCC-CTCGCCTTTGATTGGGCCAGCATCGGTTCTGACGGTGGGATAAAAGGA-GGAGGAATGTAGCTCCTC---TCGGGGAGTGTTA-TAGCCACCTTCACAATGCTACCAGTCTGGACCGAGGACCGC????????????????????????????????????????????????????????????????????????????????????????????????????????????????????????????????????????????????????????????????????????????????????????????????????????????????????????????????????????????????????????????????????????????????????????????????????????????????????????????????????????????CGTTGATGTCGTACATCNCCGTCGGTACCCCTGGAAATCCGCTGGTCAACTTCATGGCCGAGCAGAACATGGAATTCCTGGAGGAATACGAGCCGCAGAGGTCGCCGAATGCTACGAAGATCTTCCTCAACGGAGTCTGGATCGGTATTCACAGAGACCCTCTTCACCTCGTACGCCTGGTCCAAGAACTTCGGAGACGTGGCTCCATTAGTCATGAAGTCAGTGTCATTCGAGACATTCGAGACCGCGAGTTCAAGATCTTCACCGATGCTGGCCGTGTCTGTCGTCCATTGTTCGTTATTGACAATGATCCGACACACGAACGTAGAGGGCAGTTGGTCTTGACCAAGGAGCATGTGCAGCAACTAGATGAAGATCATGATCTTCCACCTGGTGAGAAGTTTGGCTGGGAAGGCTTGCTTGAGTGTGGAGCCGTCGAATACGTGGATGCGGAAGAAGAGGAAACCATCATGATCGTGATGACCCCAGACGACCTCGAGGTGTCACGGCAGGTGGCGCAGGGCTACGAGTTGGCTGAAGAAACGGATCTCAACAAGCGTGTCAAGGCGCCAATCAACAAGAACACGAGTCAGTACACTCATTGCGAA
>VK2043
GCTGC-GCGTGCTGGACG-----GCG-TGC-CTCCTTGACC-ATCTC---ACC-GGGTGTGGTGGG----GA-TCAC--GGGGTGTCG--GCGCGGAAGGCTTTACCACAAAC-CCTTGTGTTTAC-ATGTTTT-----CTGTCTGAACT-GTCATAAGA-ATAA--TTAA----AACTTTCAACAACGGATCTCTTGGTTCTCGCATCGATGAAGAACGCAGCGAAATGCGATAAGTAGTGTGAATTGCAGAATTCCGTGAATCATCGAATCTTTGAACGCACATTGCGCCTCCT-----GGTATTCCGGGAGGC-ATGCCTGTTCGAGCGTCATTAAAATCAAATCAA-----GCGTTTGT-------GCTTGGTCATGGAGGAGGAG----TTCACCC------TGTG--GTC-TCCCC---TCCGAAATCCAAA--GGCGGAAAGACTCCGGTACA-CGGCGTAGT-ACTAACG--TTCGCTT-CGT--ACCTGGAATC-CTACCT-GCCGGCAAACCCCC-CACAATTCTCTTGCGAGTGAAGCGGCAAAAGCTCAAATTTGAAATC-GGTGTGCCTAAAGTACATT-GAGTTGTAATTTGGAGGGACAACTTCGGGCTGAACCACACCGTAAGTTCCTTGGAACAGGACATCATAGAGGGTGAGAATCCCGTGTCTTGGTGTCGGGTCAAACC-ATGTGAAGTGTCTCCGACGAGTCGAGTTGTTTGGGAATGCAGCTCAAAATGGGTGGTAAATTTCATCTAAAGCTAAATATTGGCGAGAGACCGATAGCGCACAAGTAGAGTGATCGAAAGATGAAAAGCACTTTGAAAAGAGAGTCAAAAAGTACGTGAAATTGTTGAAAGGGAAGCGCTTACGACCAGACTCGATCTTTGGTGATCAGCCGGACTTCGGTTCGGTGCC-CTCGCCTTTGATTGGGCCAGCATCGGTTCTGACGGTGGGATAAAAGGA-GGAGGAATGTAGCTCCTC---TCGGGGAGTGTTA-TAGCCACCTTCACAATGCTACCAGTCGGGACCGAGGACCGCGCTTCGGCTAGGATGCTGGCATAATGGTCTTAAGCGACCCGTCTTGAAAC??????????????????????????????????????????????????????????????????????????????????????????????????????????????????????????????????????????????????????????????????????????????????????????????????????????????????????????????????????????????????????????????????????????????????????????????????????????????????????????????????????????????????????????????????????????????????????????????????????????????????????????????????????????????????????????????????????????????????????????????????????????????????????????????????????????????????????????????????????????????????????????????????????????????????????????????????????????????????????????????????????????????????????????????????????????????????????????????????????????????????????????????????????????????????????????????????????????????????????????????????????????????????????????????????????????????????????????????????????????????????????????
>AH39205
GCTGC-GCGTGCTGGACG-----GCG-TGC-CTCCTTGACC-ATCTC---ACC-GGGTGTGGTGGG----GA-TCAC--GGGGTGTCG--GCGCGGAAGGCTTTACCACAAAC-CCTTGTGTTTAC-ATGTTTT-----CTGTCTGAACT-GTCATAAGA-ATAA--TTAA----AACTTTCAACAACGGATCTCTTGGTTCTCGCATCGATGAAGAACGCAGCGAAATGCGATAAGTAGTGTGAATTGCAGAATTCCGTGAATCATCGAATCTTTGAACGCACATTGCGCCTCCT-----GGTATTCCGGGAGGC-ATGCCTGTTCGAGCGTCATTAAAATCAAATCAA-----GCGTTTGT-------GCTTGGTCATGGAGGAGGAG----TTCACCC------TGTG--GTC-TCCCC---TCCGAAATCCAAA--GGCGGAAAGACTCCGGTACA-CGGCGTAGT-ACTAACG--TTCGCTT-CGT--ACCTGGAATC-CTACCT-GCCGGCAAACCCCC-CACAATTCTCTTGCGAGTGAAGCGGCAAAAGCTCAAATTTGAAATC-GGTGTGCCTAAAGTACATT-GAGTTGTAATTTGGAGGGACAACTTCGGGCTGAACCACACCGTAAGTTCCTTGGAACAGGACATCATAGAGGGTGAGAATCCCGTGTCTTGGTGTCGGGTCAAACC-ATGTGAAGTGTCTCCGACGAGTCGAGTTGTTTGGGAATGCAGCTCAAAATGGGTGGTAAATTTCATCTAAAGCTAAATATTGGCGAGAGACCGATAGCGCACAAGTAGAGTGATCGAAAGATGAAAAGCACTTTGAAAAGAGAGTCAAAAAGTACGTGAAATTGTTGAAAGGGAAGCGCTTACGACCAGACTCGATCTTTGGTGATCAGCCGGACTTCGGTTCGGTGCC-CTCGCCTTTGATTGGGCCAGCATCGGTTCTGACGGTGGGATAAAAGGA-GGAGGAATGTAGCTCCTC---TCGGGGAGTGTTA-TAGCCACCTTCACAATGCTACCAGTCGGGACCGAGGACCGC????????????????????????????????????????????????????????????????????????????????????????????????????????????????????????????????????????????????????????????????????????????????????????????????????????????????????????????????????????????????????????????????????????????????????????????????????????????????????????????????????????????????????????????????????????????????????????????????????????????????????????????????????????????????????????????????????????????????????????????????????????????????????????????????????????????????????????????????????????????????????????????????????????????????????????????????????????????????????????????????????????????????????????????????????????????????????????????????????????????????????????????????????????????????????????????????????????????????????????????????????????????????????????????????????????????????????????????????????????????????????????????????????????????????????????????????????????????
>AH39269
GCTGC-GCGTGCTGGACG-----GCG-TGC-CTCCTTGACC-ATCTC---ACC-GGGTGTGGTGGG----GAATCAC--GGGGTGTCG--GCGCGGAAGGTCTTACCACAAAC-CCTTGTGTTTCC-ATGTTTT-----CTGTCTGAACT-GTCATAAGA-ATAA--TTAA----AACTTTCAACAACGGATCTCTTGGTTCTCGCATCGATGAAGAACGCAGCGAAATGCGATAAGTAGTGTGAATTGCAGAATTCCGTGAATCATCGAATCTTTGAACGCACATTGCGCCTCCT-----GGTATTCCGGGAGGC-ATGCCTGTTCGAGCGTCATTAAAATCAAATCAA-----GCGATTCT-------GCTTGGTCATGGAGGAGGAG----TCCACCC------TGTG--GTC-TCCCC---ACCGAAATCCAAA--GGCGGAAAGACTCCGGTACA-CTGCGTAGT-ACTAACG--TTCGCTT-CGT--ACCTGGAATC-CTACCT-GCCGGCAAACCCCC-CACAATTATCTTGCGAGTGAAGCGGCAAAAGCTCAAATTTGAAATC-GGTGTGCCTAAAGTACATT-GAGTTGTAATTTGGAGGGACAACTTCGGGCTGAACCACACCGTAAGTTTCTTGGAACAGGACATCATAGAGGGTGAGAATCCCGTGTCTTGGTGTCGGGTCAAACC-ATGTGAAGTGTCTCCGACGAGTCGAGTTGTTTGGGAATGCAGCTCAAAATGGGTGGTAAATTTCATCTAAAGCTAAATATTGGCGAGAGACCGATAGCGCACAAGTAGAGTGATCGAAAGATGAAAAGCACTTTGAAAAGAGAGTTAAAAAGTACGTGAAATTGTTGAAAGGGAAGCGCTTACGACCAGACTCGATCTTTGGTGATCAGCCGGACTTCGGTTCGGTGCC-CTCGCCATTGATTGGGCCAGCATCGGTTCTGACGGTGGGATAAAAGGA-GGAGGAATGTAGCTCCTC---TCGGGGAGTGTTA-TAGCCACCTTCACAATGCTACCAGTCGGGACCGAGGACCGCGCTTCGGCTAGGATGCTGGCATAATGGTCTTAAGCGACCCGTCTTGAAACACGGA?????????????????????????????????????????????????????????????????????????????????????????????????????????????????????????????????????????????????????????????????????????????????????????????????????????????????????????????????????????????????????????????????????????????????????CGTTGATGTCGTACGTCACCGTCGGTACCCCTGGCACTCCGCTGGTCAACTTCATGGCCGAGCAAAACATGGAATTCCTGGAGGAATACGAGCCGCAGAGATCGCCGAATGCTACGAAGATCTTCCTCAACGGAGTCTGGATCGGTATTCACAGAGACCCCCTTCACCTCGTRCGCCTGGTCCAAGAACTTCGGAGACGTGGCTCCATTAGTCATGAAGTCAGTGTCATTCGAGACATTCGAGACCGCGAGTTCAAGATCTTCACCGATGCTGGCCGTGTCTGTCGTCCATTGTTCGTTATTGACAATGATCCGACACACSAACGTAGAGGGCAGTTGGTCTTGACCAAGGAGCATGTGCAGCAACTAGATGAAGATCATGATCTTCCACCTGGTGAGAAGTTTGGCTGGGAAGGCTTGCTTGAGTGTGGAGCCGTCGAATACGTGGATGCGGAAGAAGAGGAAACCATCATGATCGTGATGACCCCAGACGACCTCGAGGTGTCACGGCAGGTGGCGCAGGGCTACGAGTTGGCTGAAGAAACGGATCTCAACAAGCGTGTCAAGGCGCCAATCAACAAGAACACGAGTCAGTACACTCATTGCGAA
>AH39206
GCTGC-GCGTGCCGGACG-----GCG-TGC-CTCCTTGACC-ATCTC---ACC-GGGTTTGGTGGG----GAATCAC--GGGGTGTCG--GCGCGGAAGGTCTTACCACAAAC-CCTTGTGTTTCC-ATGTTTT-----CTGTCTGAACT-GTCATAAGA-ATAA--TTAA----AACTTTCAACAACGGATCTCTTGGTTCTCGCATCGATGAAGAACGCAGCGAAATGCGATAAGTAGTGTGAATTGCAGAATTCCGTGAATCATCGAATCTTTGAACGCACATTGCGCCTCCT-----GGTATTCCGGGAGGC-ATGCCTGTTCGAGCGTCATTAAAATCAAATCAA-----GCGATTCT-------GCTTGGTCATGGAGGAGGAG----TCCACCC------TGTG--GTC-TCCCC---ACCGAAATCCAAA--GGCGGAAAGACTCCGGTACA-CTGCGTAGT-ACTAACG--TTCGCTT-CGT--ACCTGGAATC-CTACCT-GCCGGCAAACCCCC-CACAATTATCTTGCGAGTGAAGCGGCAAAAGCTCAAATTTGAAATC-GGTGTGCCTAAAGTACATT-GAGTTGTAATTTGGAGGGACAACTTCGGGCTGAACCACACCGTAAGTTTCTTGGAACAGGACATCATAGAGGGTGAGAATCCCGTGTCTTGGTGTCGGGTCAAACC-ATGTGAAGTGTCTCCGACGAGTCGAGTTGTTTGGGAATGCAGCTCAAAATGGGTGGTAAATTTCATCTAAAGCTAAATATTGGCGAGAGACCGATAGCGCACAAGTAGAGTGATCGAAAGATGAAAAGCACTTTGAAAAGAGAGTTAAAAAGTACGTGAAATTGTTGAAAGGGAAGCGCTTACGACCAGACTCGATCTTTGGTGATCAGCCGGACTTCGGTTCGGTGCC-CTCGCCATTGATTGGGCCAGCATCGGTTCTGACGGTGGGATAAAAGGA-GGAGGAATGTAGCTCCTC---TCGGGGAGTGTTA-TAGCCACCTTCACAATGCTACCAGTCGGGACCGAGGACCGCGCTTCGGCTAGGATGCTGGCATAATGGTCTTAAGCGACCCGTCTTGAAACA?????????????????????????????????????????????????????????????????????????????????????????????????????????????????????????????????????????????????????????????????????????????????????????????????????????????????????????????????????????????????????????????????????????????????????????????????????????????????????????????????????????????????????????????????????????????????????????????????????????????????????????????????????????????????????????????????????????????????????????????????????????????????????????????????????????????????????????????????????????????????????????????????????????????????????????????????????????????????????????????????????????????????????????????????????????????????????????????????????????????????????????????????????????????????????????????????????????????????????????????????????????????????????????????????????????????????????????????????????????????????????????
>AH37802
GCTGC-GCGTGCTGGACG-----GCG-TGC-CTCCTTGACC-ATCTC---ACC-GGGTGTGGTGGG----GAATCAC--GGGGTGTCG--GCGCGGAAGGTCTTACCACAAAC-CCTTGTGTTTCC-ATGTTTT-----CTGTCTGAACT-GTCATAAGA-ATAA--TTAA----AACTTTCAACAACGGATCTCTTGGTTCTCGCATCGATGAAGAACGCAGCGAAATGCGATAAGTAGTGTGAATTGCAGAATTCCGTGAATCATCGAATCTTTGAACGCACATTGCGCCTCCT-----GGTATTCCGGGAGGC-ATGCCTGTTCGAGCGTCATTAAAATCAAATCAA-----GCGATTCT-------GCTTGGTCATGGAGGAGGAG----TCCACCC------TGTG--GTC-TCCCC---ACCGAAATCCAAA--GGCGGAAAGACTCCGGTACA-CTGCGTAGT-ACTAACG--TTCGCTT-CGT--ACCTGGAATC-CTACCT-GCCGGCAAACCCCC-CACAATTATCTTGCGAGTGAAGCGGCAAAAGCTCAAATTTGAAATC-GGTGTGCCTAAAGTACATT-GAGTTGTAATTTGGAGGGACAACTTCGGGCTGAACCACACCGTAAGTTTCTTGGAACAGGACGTCATAGAGGGTGAGAATCCNGTGTCTTGGTGTCGGGTCAAACC-ATGTGAAGTGTCTCCGACGAGTCGAGTTGTTTGGGAATGCAGCTCAAAATGGGTGGTAAATTTCATCTAAAGCTAAATATTGGCGAGAGACCGATAGCGCACAAGTAGAGTGATCGAAAGATGAAAAGCACTTTGAAAAGAGAGTTAAAAAGTACGTGAAATTGTTGAAAGGGAAGCGCTTACGACCAGACTCGATCTTTGGTGATCAGCCGGACTTCGGTTCGGTGCC-CTCGCCATTGATTGGGCCAGCATCGGTTCTGACGGTGGGATAAAAGGA-GGAGGAATGTAGCTCCTC---TCGGGGAGTGTTA-TAGCCACCTTCACAATGCTACCAGTCGGGACCGAGGACCGCGCTTCGGCTAGGATGCTGGCATAATGGTCTTAAGCGACCCGTCTTGAAACACGGACCAAGGAGTCTAACATCTATGCGAGTGTTCGGGTGGAAAACCCTTGCGCGTAATTAAAGTGAACGGAGGTGTGAACCC---TT---CACGGGGTGCAACATCGACCGGTCCTGATGTCTTCGGAAGGATCTGAGTAAGAGCATAGCTGTTGGGACCCGAAAGATGGTGAACTATGCCTGAATAGGGTGAAGCCAGAGGAAACTCTGGTGGAGGCTCGCAGCGGTTCTGACGTGCAAATCGATCGTCAAATTTGGGTATAGGGGCGAAAGACTAATCG???????????????????????????????????????????????????????????????????????????????????????????????????????????AATGCTACGAAGATCTTCCTCAACGGAGTCTGGATCGGTATTCACAGAGACCCTCTTCACCTCGTACGCCTGGTCCAAGAACTTCGGAGACCTGGCTCCATTAGTCATGAAGTCAGTGTCATTCGAGACATTCGAGACCGCGAGTTCAAGATCTTCACCGATGCTGGCCGTGTCTGTCGTCCATTGTTCGTTATTGACAATGATCCGACACACGAACGTAGAGGGCAGTTGGTCTTGACCAAGGAGCATGTGCAGCAACTAGATGAAGATCATGATCTTCCACCTGGTGAGAAGTTTGGCTGGGAAGGCTTGCTTGAGTGTGGAGCCGTCGAATACGTGGATGCGGAAGAAGAGGAAACCATCATGATCGTGATGACCCCAGACGACCTCGAGGTGTCACGGCAGGTGGCGCAGGGCTACGAGTTGGCTGAAGAAACGGATCTCAACAAGCGTGTCAAGGCGCCAATCAACAAGAACACGAGTCAGTACACTCATTGCGAA
>AH39268
GCTGC-GCGTGCTGGACG-----GCG-TGC-CTCCTTGACC-ATCTC---ACC-GGGTGTGGTGGG----GA-TCAC--GGGGTGTCG--GCGCGGAAGGCTTTACCACAAAC-CCTTGTGTTTAC-ATGTTTT-----CTGTCTGAACT-GTCATAAGA-ATAA--TTAA----AACTTTCAACAACGGATCTCTTGGTTCTCGCATCGATGAAGAACGCAGCGAAATGCGATAAGTAGTGTGAATTGCAGAATTCCGTGAATCATCGAATCTTTGAACGCACATTGCGCCTCCT-----GGTATTCCGGGAGGC-ATGCCTGTTCGAGCGTCATTAAAATCAAATCAA-----GCGTTTGT-------GCTTGGTCATGGAGGAGGAG----TTCACCC------TGTG--GTC-TCCCC---TCCGAAATCCAAA--GGCGGAAAGACTCCGGTACA-CGGCGTAGT-ACTAACG--TTCGCTT-CGT--ACCTGGAATC-CTACCT-GCCGGCAAACCCCC-CACAATTCTCTTGCGAGTGAAGCGGCAAAAGCTCAAATTTGAAATC-GGTGTGCCTAAAGTACATT-GAGTTGTAATTTGGAGGGACAACTTCGGGCTGAACCACACCGTAAGTTCCTTGGAACAGGACATCATAGAGGGTGAGAATCCCGTGTCTTGGTGTCGGGTCAAACC-ATGTGAAGTGTCTCCGACGAGTCGAGTTGTTTGGGAATGCAGCTCAAAATGGGTGGTAAATTTCATCTAAAGCTAAATATTGGCGAGAGACCGATAGCGCACAAGTAGAGTGATCGAAAGATGAAAAGCACTTTGAAAAGAGAGTCAAAAAGTACGTGAAATTGTTGAAAGGGAAGCGCTTACGACCAGACTCGATCTTTGGTGATCAGCCGGACTTCGGTTCGGTGCC-CTCGCCTTTGATTGGGCCAGCATCGGTTCTGACGGTGGGATAAAAGGA-GGAGGAATGTAGCTCCTC---TCGGGGAGTGTTA-TAGCCACCTTCACAATGCTACCAGTCGGGACCGAGGACCGCGCTTCGGCTAGGATGCTGGCATAATGGTCTTAAGTGACCCGTCTTGAAACACGG??????????????????????????????????????????????????????????????????????????????????????????????????????????????????????????????????????????????????????????????????????????????????????????????????????????????????????????????????????????????????????????????????????????????????????CGTTGATGTCGTACATCACCGTCGGTACCCCTGGAAATCCGCTGGTCAACTTCATGGCCGAGCAGAACATGGAATTCCTGGAGGAATACGAGCCGCAGAGGTCGCCGAATGCTACGAAGATCTTCCTCAACGGAGTCTGGATCGGTATTCACAGAGACCCTCTTCACCTCGTACGCCTGGTCCAAGAACTTCGGAGACGTGGCTCCATTAGTCATGAAGTCAGTGTCATTCGAGACATTCGAGACCGCGAGTTTAAGATCTTCACCGATGCTGGCCGTGTCTGTCGTCCATTGTTCGTTATTGACAATGATCCGACACACGAACGTAGAGGGCAGTTGGTCTTGACCAAGGAGCATGTGCAGCAACTAGATGAAGATCATGATCTTCCACCTGGTGAGAAGTTTGGCTGGGAAGGCTTGCTTGAGTGTGGAGCCGTCGAATACGTGGATGCGGAAGAAGAGGAAACCATCATGATCGTGATGACCCCAGACGACCTCGAGGTGTCACGGCAGGTGGCGCAGGGCTACGAGTTGGCTGAAGAAACGGATCTCAACAAGCGTGTCAAGGCGCCAATCAACAAGAACACGAGTCAGTACACTCATTGCGAA
>5576
GCTGC-GCGTGCTTGACG-----GCG-TGC-CTCCTTGACC-ATCTC---ACC-GGGTGTGGTGGG----GA-TCAC--GGGGTGTCG--GCGCGGAAGGCTTTACCACAAAC-CCTTGTGTTTCC-ATGTTTT-----CTGTCTGAACT-GTCATAAGA-ATAA--TTAA----AACTTTCAACAACGGATCTCTTGGTTCTCGCATCGATGAAGAACGCAGCGAAATGCGATAAGTAGTGTGAATTGCAGAATTCCGTGAATCATCGAATCTTTGAACGCACATTGCGCCTCCT-----GGTATTCCGGGAGGC-ATGCCTGTTCGAGCGTCATTAAAATCAAATCAA-----GCGTTTGT-------GCTTGGTCATGGAGGAGGAG----TTCACCC------TGTG--GTC-TCCCC---TCCGAAATCCAAA--GGCGGAAAGACTCCGGTACA-CGGCGTAGT-ACTAACG--TTCGCTT-CGT--ACCAGGAATC-CTACCT-GCCCGCAAACCCC--CACAATTCTCTTGCGAGTGAAGCGGCAAAAGCTCAAATTTGAAATC-GGTGTGCCTAAAGTACATT-GAGTTGTAATTTGGAGGGACAACTTCGGGCTGAACCACACCGTAAGTTCCTTGGAACAGGACATCATAGAGGGTGAGAATCCCGTGTCTTGGTGTCGGGTCAAATC-ATGTGAAGTGTCTCCGACGAGTCGAGTTGTTTGGGAATGCAGCTCAAAATGGGTGGTAAATTTCATCTAAAGCTAAATATTGGCGAGAGACCGATAGCGCACAAGTAGAGTGATCGAAAGATGAAAAGCACTTTGAAAAGAGAGTCAAAAAGTACGTGAAATTGTTGAAAGGGAAGCGCTTACGACCAGACTCGATCTTTGGTGATCAGCCGGACTTCGGTTCGGTGCC-CTCGCCTTTGATTGGGCCAGCATCGGTTCTGACGGTGGGATAAAAGGA-GGAGGAATGTAGCTCCTC---TCGGGGAGTGTTA-TAGCCACCTTCACAATGCTACCAGTCGGGACCGAGGACCGCGCTTCGGCTAGGATGCTGGCATAATGGTCTTAAGCGACCCGTCTTGAAACACGGACCAAGGAGTCTAACATCTATGCGAGTGTTCGGGTGGAAAACCCTTGCGCGTAATTAAAGTGAACGGAGGTGTGAACCC---TT---CACGGGGTGCAACATCGACCGGTCCTGATGTCTTCGGAAGGATCTGAGTAAGAGCATAGCTGTTGGGACCCGAAAGATGGTGAACTATGCCTGAATAGGGTGAAGCCAGAGGAAACTCTGGTGGAGGCTCGCAGCGGTTCTGACGTGCAAATCGATCGTCAAATTTGGGTATAGGGGCGAAAGACTAATCGCGTTGATGTCGTACATCACCGTCGGTACCCCTGGAAATCCGCTGGTCAACTTCATGGCCGAGCAGAACATGGAATTCCTGGAGGAATACGAGCCRCAGAGATCGCCGAATGCTACGAAGATCTTCCTCAACGGAGTCTGGATCGGTATTCACAGAGACCCTCTTCACCKCGTACGCCTGGTCCAAGAACTTCGGAGACGTGGCTCCATTAGTCATGAAGTCAGTGTCATTCGAGACATTCGAGACCGCGAGTTCAAGATCTTCACCGATGCTGGCCGTGTCTGTCGTCCATTGTTCGTTATTGACAATGAYCCGACACACGAACGTAGAGGGCAGTTGGTCTTGACCAAGGAGCATGTGCAGCAACTAGATGAAGATCATGATCTTCCACCTGGTGAGAAGTTTGGCTGGGAAGGCTTGCTTGAGTGTGGAGCCGTCGAATACGTGGATGCGGAAGAAGARGAAACCRTCATGATCGTGATGACCCCAGACGACCTCGAGGTGTCACGGCAGGTGGCGCAGGGCTACGAGTTGGCTGAAGAAACGGATCTCAA???????????????????????????????????????????????????????
>AH39270
GCTGC-GCGTGCTTGACG-----GCG-TGC-CTCCTTGACC-ATCTC---ACC-GGGTGTGGTGGG----GA-TCAC--GGGGTGTCG--GCGCGGAAGGCTTTACCACAAAC-CCTTGTGTTTCC-ATGTTTT-----CTGTCTGAACT-GTCATAAGA-ATAA--TTAA----AACTTTCAACAACGGATCTCTTGGTTCTCGCATCGATGAAGAACGCAGCGAAATGCGATAAGTAGTGTGAATTGCAGAATTCCGTGAATCATCGAATCTTTGAACGCACATTGCGCCTCCT-----GGTATTCCGGGAGGC-ATGCCTGTTCGAGCGTCATTAAAATCAAATCAA-----GCGTTTGT-------GCTTGGTCATGGAGGAGGAG----TTCACCC------TGTG--GTC-TCCCC---TCCGAAATCCAAA--GGCGGAAAGACTCCGGTACA-CGGCGTAGT-ACTAACG--TTCGCTT-CGT--ACCAGGAATC-CTACCT-GCCCGCAAACCCC--CACAATTCTCTTGCGAGTGAAGCGGCAAAAGCTCAAATTTGAAATC-GGTGTGCCTAAAGTACATT-GAGTTGTAATTTGGAGGGACAACTTCGGGCTGAACCACACCGTAAGTTCCTTGGAACAGGACATCATAGAGGGTGAGAATCCCGTGTCTTGGTGTCGGGTCAAATC-ATGTGAAGTGTCTCCGACGAGTCGAGTTGTTTGGGAATGCAGCTCAAAATGGGTGGTAAATTTCATCTAAAGCTAAATATTGGCGAGAGACCGATAGCGCACAAGTAGAGTGATCGAAAGATGAAAAGCACTTTGAAAAGAGAGTCAAAAAGTACGTGAAATTGTTGAAAGGGAAGCGCTTACGACCAGACTCGATCTTTGGTGATCAGCCGGACTTCGGTTCGGTGCC-CTCGCCTTTGATTGGGCCAGCATCGGTTCTGACGGTGGGATAAAAGGA-GGAGGAATGTAGCTCCTC---TCGGGGAGTGTTA-TAGCCACCTTCACAATGCTACCAGTCGGGACCGAGGACCGCGCTTCGGCTAGGATGCTGGCATAATGGTCTTAAGCGACCCGTCTTGAAACACG???????????????????????????????????????????????????????????????????????????????????????????????????????????????????????????????????????????????????????????????????????????????????????????????????????????????????????????????????????????????????????????????????????????????????????????????????????????????????????????????????????????????????????????????????????????????????????????????????????????????????????????????????????????????????????????????????????????????????????????????????????????????????????????????????????????????????????????????????????????????????????????????????????????????????????????????????????????????????????????????????????????????????????????????????????????????????????????????????????????????????????????????????????????????????????????????????????????????????????????????????????????????????????????????????????????????????????????????????????????????????????
>AH39248
GCTGT-GTATGCTGGACG-----GCG-TGC-CTCCTTGACC-ATCAC---ACC-GGGTGTGATGGG----GA-TCAC--GGGGTGTCG--GCACGGAAGGCTTTACCACAAAC-CCTTGTGTTTTC-ATGTTTT-----CTGTCTGAACT-GTCATAAAGAATAA--TTAA----AACTTTCAACAACGGATCTCTTGGTTCTCGCATCGATGAAGAACGCAGCGAAATGCGATAAGTAGTGTGAATTGCAGAATTCCGTGAATCATCGAATCTTTGAACGCACATTGCGCCTCCT-----GGTATTCCGGGAGGC-ATGCCTGTTCGAGCGTCATTAAAATCAAATCAA-----GCGTTTGT-------GCTTGGTCATGGAACAGGAG----TCCACCC------TGTG--GTC-TCCCT---TCTGAAATCCAAA--GGCGGAAAGACTCCGGTACT-CGGCGTAGT-ACTAACG--TTCGCTT-CGT--ACCTGGAATC-CTACCT-GCCGGCAAACCCCC-CACAATTCTCTTGCGAGTGAAGCGGCAAAAGCTCAAATTTGAAATC-GGTGTGCCTAAAGTACATT-GAGTTGTAATTTGGAGGGACAACTTCGGGCTGAACCACACCGTAAGTTCCTTGGAACAGGACATCATAGAGGGTGAGAATCCCGTGTCTTGGTGTCGGGTCAAACC-ATGTGAAGTGTCTCCGACGAGTCGAGTTGTTTGGGAATGCAGCTCAAAATGGGTGGTAAATTTCATCTAAAGCTAAATATTGGCGAGAGACCGATAGCGCACAAGTAGAGTGATCGAAAGATGAAAAGCACTTTGAAAAGAGAGTCAAAAAGTACGTGAAATTGTTGAAAGGGAAGCGCTTACGACCAGACTCGATCTTTGGTGATCAGCCGGACTTCGGTTCGGTGCC-CTCACCATTGATTGGGCCAGCATCGGTTCTGACGGTGGGATAAAAGGA-GGAGGAATGTAGCTCCTC---TCGGGGAGTGTTA-TAGCCACCTTCACAATGCTACCAGTCGGGACCGAGGACCGCGCTTCGGCTAGGATGCTGGCATAATGGTCTTAAGCGACCCGTCTTGAAACACGG??????????????????????????????????????????????????????????????????????????????????????????????????????????????????????????????????????????????????????????????????????????????????????????????????????????????????????????????????????????????????????????????????????????????????????????????????????????????????????????????????????????????????????????????????????????????????????????????????????????????????????????????????????????????????????????????????????????????????????????????????????????????????????????????????????????????????????????????????????????????????????????????????????????????????????????????????????????????????????????????????????????????????????????????????????????????????????????????????????????????????????????????????????????????????????????????????????????????????????????????????????????????????????????????????????????????????????????????????????????????????????
>AH38906
GCTGC-GCGTGCTGGACG-----GCG-TGC-CTCCTTGACC-ATCTC---ACC-GGGTGTGGTGGG----GA-TCAC--GGGGTGTCG--GCGCGGAAGGCTTTACCACAAAC-CCTTGTGTTTAC-ATGTTTT-----CTGTCTGAACT-GTCATAAGA-ATAA--TTAA----AACTTTCAACAACGGATCTCTTGGTTCTCGCATCGATGAAGAACGCAGCGAAATGCGATAAGTAGTGTGAATTGCAGAATTCCGTGAATCATCGAATCTTTGAACGCACATTGCGCCTCCT-----GGTATTCCGGGAGGC-ATGCCTGTTCGAGCGTCATTAAAATCAAATCAA-----GCGTTTGT-------GCTTGGTCATGGAGGAGGAG----TTCACCC------TGTG--GTC-TCCCC---TCCGAAATCCAAA--GGCGGAAAGACTCCGGTACA-CGGCGTAGT-ACTAACG--TTCGCTT-CGT--ACCTGGAATC-CTACCT-GCCGGCAAACCCCC-CACAATTCTCTTGCGAGTGAAGCGGCAAAAGCTCAAATTTGAAATC-GGTGTGCCTAAAGTACATT-GAGTTGTAATTTGGAGGGACAACTTCGGGCTGAACCACACCGTAAGTTCCTTGGAACAGGACATCATAGAGGGTGAGAATCCCGTGTCTTGGTGTCGGGTCAAACC-ATGTGAAGTGTCTCCGACGAGTCGAGTTGTTTGGGAATGCAGCTCAAAATGGGTGGTAAATTTCATCTAAAGCTAAATATTGGCGAGAGACCGATAGCGCACAAGTAGAGTGATCGAAAGATGAAAAGCACTTTGAAAAGAGAGTCAAAAAGTACGTGAAATTGTTGAAAGGGAAGCGCTTACGACCAGACTCGATCTTTGGTGATCAGCCGGACTTCGGTTCGGTGCC-CTCGCCTTTGATTGGGCCAGCATCGGTTCTGACGGTGGGATAAAAGGA-GGAGGAATGTAGCTCCTC---TCGGGGAGTGTTA-TAGCCACCTTCACAATGCTACCAGTCGGGACCGAGGACCGCGCTTCGGCTAGGATGCTGGCATAATGGTCTTAAGCGACCCGTCTTGAAACACGGACCAAGGAGTCTAACATCTATGCGAGTGTTCGGGTGGAAAACCCTTGCGCGTAATTAAAGTGAACGGAGGTGTGAACCC---TT---CACGGGGTGCAACATCGACCGGTCCTGATGTTTTCGGAAGGATCTGAGTAAGAGCATAGCTGTTGGGACCCGAAAGATGGTGAACTATGCCTGAATAGGGTGAAGCCAGAGGAAACTCTGGTGGAGGCTCGCAGCGGTTCTGACGTGCAAATCGATCGTCAAATTTGGGTATAGGGGCGAAAGACTAATCG????????????????????????????????????????????????????????????????????????????????????????????????????????????????????????????????????????????????????????????????????????????????????????????????????????????????????????????????????????????????????????????????????????????????????????????????????????????????????????????????????????????????????????????????????????????????????????????????????????????????????????????????????????????????????????????????????????????????????????????????????????????????????????????????????????????????????????????????????????????????????????????????????????????????????????????????
>AH38913
GCTGC-GCGTGCTGGACG-----GCG-TGC-CTCCTTGACC-ATCTC---ACC-GGGTGTGGTGGG----GA-TCAC--GGGGTGTCG--GCGCGGAAGGCTTTACCACAAAC-CCTTGTGTTTAC-ATGTTTT-----CTGTCTGAACT-GTCATAAGA-ATAA--TTAA----AACTTTCAACAACGGATCTCTTGGTTCTCGCATCGATGAAGAACGCAGCGAAATGCGATAAGTAGTGTGAATTGCAGAATTCCGTGAATCATCGAATCTTTGAACGCACATTGCGCCTCCT-----GGTATTCCGGGAGGC-ATGCCTGTTCGAGCGTCATTAAAATCAAATCAA-----GCGTTTGT-------GCTTGGTCATGGAGGAGGAG----TTCACCC------TGTG--GTC-TCCCC---TCCGAAATCCAAA--GGCGGAAAGACTCCGGTACA-CGGCGTAGT-ACTAACG--TTCGCTT-CGT--ACCTGGAATC-CTACCT-GCCGGCAAACCCCC-CACAATTCTCTTGCGAGTGAAGCGGCAAAAGCTCAAATTTGAAATC-GGTGTGCCTAAAGTACATT-GAGTTGTAATTTGGAGGGACAACTTCGGGCTGAACCACACCGTAAGTTCCTTGGAACAGGACATCATAGAGGGTGAGAATCCCGTGTCTTGGTGTCGGGTCAAACC-ATGTGAAGTGTCTCCGACGAGTCGAGTTGTTTGGGAATGCAGCTCAAAATGGGTGGTAAATTTCATCTAAAGCTAAATATTGGCGAGAGACCGATAGCGCACAAGTAGAGTGATCGAAAGATGAAAAGCACTTTGAAAAGAGAGTCAAAAAGTACGTGAAATTGTTGAAAGGGAAGCGCTTACGACCAGACTCGATCTTTGGTGATCAGCCGGACTTCGGTTCGGTGCC-CTCGCCTTTGATTGGGCCAGCATCGGTTCTGACGGTGGGATAAAAGGA-GGAGGAATGTAGCTCCTC---TCGGGGAGTGTTA-TAGCCACCTTCACAATGCTACCAGTCGGGACCGAGGACCGCGCTTCGGCTAGGATGCTGGCATAATGGTCTTAAGCGACCCGTCTTGAAACACGGACCAAGGAGTCTAACATCTATGCGAGTGTTCGGGTGGAAAACCCTTGCGCGTAATTAAAGTGAACGGAGGTGTGAACCC---TT---CACGGGGTGCAACATCGACCGGTCCTGATGTTTTCGGAAGGATCTGAGTAAGAGCATAGCTGTTGGGACCCGAAAGATGGTGAACTATGCCTGAATAGGGTGAAGCCAGAGGAAACTCTGGTGGAGGCTCGCAGCGGTTCTGACGTGCAAATCGATCGTCAAATTTGGGTATAGGGGCGAAAGACTAATCG????????????????????????????????????????????????????????????????????????????????????????????????????????????????????????????????????????????????????????????????????????????????????????????????????????????????????????????????????????????????????????????????????????????????????????????????????????????????????????????????????????????????????????????????????????????????????????????????????????????????????????????????????????????????????????????????????????????????????????????????????????????????????????????????????????????????????????????????????????????????????????????????????????????????????????????????
>AH37801
GCTGC-ACGTGCTGGACG-----GCG-TGC-CTCCTTGACC-ATCTC---ACC-GGGTGTGGTGGG----GA-TCAC--GGGGTGTCG--GCGCGGAAGGTTTTACCACAAAC-CCTTGTATTTCC-ATGTTTT-----CTGTCTGAACT-GTCATAAGA-ATAA--TTAA----AACTTTCAACAACGGATCTCTTGGTTCTCGCATCGATGAAGAACGCAGCGAAATGCGATAAGTAGTGTGAATTGCAGAATTCCGTGAATCATCGAATCTTTGAACGCACATTGCGCCTCCT-----GATATTCCGGGAGGC-ATGCCTGTTCGAGCGTCATTAAAATCAAATCAA-----GCGCTTGT-------GCTTGGTCATGGAGGAGGAG----TCCACCC------TGTG--GTC-TCCCC---ACCGAAATACAAA--GGCGGAAGGACTCCGGTACA-CGGCGTAGT-ACTAACG--TTCGCTT-CGT--ACCTGGAATC-CTACCT-GCCGTCAAACCCCC-CACAATTCTCTTGCGAGTGAAGCGGCAAAAGCTCAAATTTGAAATC-GGTGTGCCTAAAGTACATT-GAGTTGTAATTTGGAGGGACAACTTCGGGCTGAACCACACCGTAAGTTCCTTGGAACAGGACGTCATAGAGGGTGAGAATCCCGTGTCTTGGTGTCGGGTCAAACC-ATGTGAAGTGTCTCCGACGAGTCGAGTTGTTTGGGAATGCAGCTCAAAATGGGTGGTAAATTTCATCTAAAGCTAAATATTGGCGAGAGACCGATAGCGCACAAGTAGAGTGATCGAAAGATGAAAAGCACTTTGAAAAGAGAGTTAAAAAGTACGTGAAATTGTTGAAAGGGAAGCGCTTACGACCAGACTCGATCTTTGGTGATCAGCCGGACTTCGGTTCGGTGCC-CTCGCCATTGATTGGGCCAGCATCGGTTCTGACGGTGGGATAAAAGGG-GGAGGAATGTAGCTCCTC---TCGGGGAGTGTTA-TAGCCACCTTCACAATGCTACCAGTCGGGACCGAGGACCGCGCTTCGGCTAGGATGCTGGCATAATGGTCTTAAGCGACCCGTCTTGAAACACGGACCAAGGAGTCTAACATCTATGCGAGTGTTCGGGTGGAAAACCCTTGCGCGTAATTAAAGTGAACGGAGGTGTGAACCC---TT---CACGGGGTGCAACATCGACCGGTCCTGATGTCTTCGGAAGGATCTGAGTAAGAGCATAGCTGTTGGGACCCGAAAGATGGTGAACTATGCCTGAATAGGGTGAAGCCAGAGGAAACTCTGGTGGAGGCTCGCAGCGGTTCTGACGTGCAAATCGATCGTCAAATTTGGGTATAGGGGCGAAAGACTAATCG????????????????????????????????????????????????????????????????????????????????????????????????????????????????????????????????????????????????????????????????????????????????????????????????????????????????????????????????????????????????????????????????????????????????????????????????????????????????????????????????????????????????????????????????????????????????????????????????????????????????????????????????????????????????????????????????????????????????????????????????????????????????????????????????????????????????????????????????????????????????????????????????????????????????????????????????
>AH39287
GCTGC-GCGTGCTAGATAATA--GCG-TGC-CTTCTTGACC-GTCTCATCACC-GAGTGTGGTGGG----GA-TCAC--GGAGTGTCG--GCGCGGAAGGCTTTACCACAAAC-CCTTGTGTTTCC-ATGTTTT-----CTGTCTGAACT-GTCATGCAA-ATAA--TTAA----AACTTTCAACAACGGATCTCTTGGTTCTCGCATCGATGAAGAACGCAGCGAAATGCGATAAGTAGTGTGAATTGCAGAATTCCGTGAATCATCGAATCTTTGAACGCACATTGCGCCTCCT-----GGTATTCCGGGAGGC-ATGCCTGTTCGAGCGTCATTAAAATCAAATCAA-----GCGTTTGT-------GCTTGGTCATGGAGGAAGAG----ATCACCC------TGTG--GTC-TCCCC---ACCGAAATCCAAA--GGCGGAAAGACTCTGGTACA-CAGCGTAGT-ACTAACG--TTCGCTT-GGT--ACCTGGAGTC-GTACCT-GCCGGCAAACCCCC-CAAAATTCTCTTGCGAGTGAAGCGGCAAAAGCTCAAATTTGAAATC-GGTGTGCCTAAAGTACATT-GAGTTGTAATTTGGAGGGACAACTTCGGGCTGAACCACACCGTAAGTTCCTTGGAACAGGACATCATAGAGGGTGAGAATCCCGTGTCTTGGTGTCGGGTCAAACC-ATGTGAAGTGTCTCCGACGAGTCGAGTTGTTTGGGAATGCAGCTCAAAATGGGTGGTAAATTTCATCTAAAGCTAAATATTGGCGAGAGACCGATAGCGCACAAGTAGAGTGATCGAAAGATGAAAAGCACTTTGAAAAGAGAGTTAAAAAGTACGTGAAATTGTTGAAAGGGAAGCGCTTACGACCAGACTCGATCTTTGGTGATCAGCCAGACTTCGGTTTGGTGCC-CTCACCATCGATTGGGCCAGCATCGGTTCTGACGGTGGGATAAAAGGA-GGAGGAATGTAGCTCCTC---TCGGGGAGTGTTA-TAGCCACCTTCACAATGCCACCAGTCGGGACCGAGGACCGCGCTTCGGCTAGGATGCTGGTGTAATGGTCTTAAGCGACCCGTCTTGAAACACGGAC????????????????????????????????????????????????????????????????????????????????????????????????????????????????????????????????????????????????????????????????????????????????????????????????????????????????????????????????????????????????????????????????????????????????????????????????????????????????????????????????????????????????????????????????????????????????????????????????????????????????????????????????????????????????????????????????????????????????????????????????????????????????????????????????????????????????????????????????????????????????????????????????????????????????????????????????????????????????????????????????????????????????????????????????????????????????????????????????????????????????????????????????????????????????????????????????????????????????????????????????????????????????????????????????????????????????????????????????????????????????????
>35484
GCTGC-GCGTGCTAGATA-----GCG-TGC-CTTCTTGACC-GTCTCATCACA-GAGTGTGGTGGG----GA-TCAC--GGAGTGTCG--GCGCGGAAGGCTTTACCACAAAC-CCTTGTATTTCC-ATGTTTT-----CAGTCTGAACT-GTCAATCAA-ATAA--TTAA----AACTTTCAACAACGGATCTCTTGGTTCTCGCATCGATGAAGAACGCAGCGAAATGCGATAAGTAGTGTGAATTGCAGAATTCCGTGAATCATCGAATCTTTGAACGCACATTGCGCCTCCT-----GGTATTCCGGGAGGC-ATGCCTGTTCGAGCGTCATTAAAATCAAATCAA-----GCGTTTGT-------GCTTGGTCATGGAGGAAGAG----TTCACCC------AGTG--GTC-TCCCC---ACCGAAATCCAAA--GGCGGAAAGACTCTGGTACA-CAGCGTAGT-ACTAACG--TTCGCTT-GGT--ACCNGGAGTC-GTACCT-GCCGGCAAACCCCC-CAAAATTCTCTTGCGAGTGAAGCGGCAAAAGCTCAAATTTGAAATC-GGTGTGCCTAAAGTACATT-GAGTTGTAATTTGGAGGGACAACTTCGGGCTGAACCACACCGTAAGTTTCTTGGAACAGGACATCATAGAGGGTGAGAATCCCGTGTCTTGGTGTCGGGTCAAACC-ATGTGAAGTGTCTCCGACGAGTCGAGTTGTTTGGGAATGCAGCTCAAAATGGGTGGTAAATTTCATCTAAAGCTAAATATTGGCGAGAGACCGATAGCGCACAAGTAGAGTGATCGAAAGATGAAAAGCACTTTGAAAAGAGAGTTAAAAAGTACGTGAAATTGTTGAAAGGGAAGCGCTTACGACCAGACTCGATCTTTGGTGATCAGCCAGACTTCGGTTTGGTGCC-CTCGCCATTGATTGGGCCAGCATCGGTTCTGACGGTGGGATAAAAGGA-GGAGGAATGTAGCTCCTC---TCGGGGAGTGTTA-TAGCCACCTTCACAATGCCGCCAGTCGGGACCGAGGACCGCGCTTCGGCTAGGATGCTGGTGTAATGGTCTTAAGCGACCCGTCTTGAAACACGGACCAAGGAGTCTAACATCTATGCGAGTGTTCGGGTGGAAAACCCTTGCGCGTAATGAAAGTGAACGGAGGTGTGAACCC---TT---CACGGGGTGCAACATCGACCGGTCCTGATGTCTTCGGAAGGATCTGAGTAAGAGCATAGCTGTTGGGACCCGAAAGATGGTGAACTATGCCTGAATAGGGTGAAGCCAGAGGAAACTCTGGTGGAGGCTCGCAGCGGTTCTGACGTGCAAATCGATCGTCAAATTTGGGTATAGGGGCGAAAGACTAATCGCGTTGATGTCGTACATCACCGTCGGTACCCCTGGAAATCCGCTGGTCAACTTCATGGCCGAGCAGAACATGGAATTCCTGGAGGAGTACGAGCCGCAGAGATCGCCGAATGCTACGAAGATCTTCCTCAACGGAGTYTGGATCGGTATTCACAGAGATCCCCTTCACCTCGTACGCCTGGTCCAAGAACTTYGGAGACGTGGCTCCMTTAGTCATGAAGTCAGTGTCATCCGAGACATCCGAGACCGCGAGTTCAAGATYTTCACCGATGCTGGCCGTGTCTGTCGTCCATTGTTCGTTATTGACAATGATCCGACACACGAACGTAGAGGGCAGTTGGTCTTGACCAAGGAGCATGTGCAGCAACTAGATGAAGATCATGATYTTYTACCTGGTGAGAAGTTTGGCTGGGAAGGCTTGCTTGAGTGTGGAGCCGTCGAATACGTGGATGCGGAAGAAGAGGAAACCATCATGATCGTGATGACCCCAGACGACCTAGAGGTGTCACGGCAGGTGGCGCAGGGCTATGAGTTGGCTGAAGAAACGGATCTCAACAAGCGTGTCAAGGCGCCAATCAACAAGAACACGAGTCAGTACACTCATTGCGAA
>AH39139
GCTGC-GCGTGCTAGATA-----GCG-TGC-CTTCTTGACC-GTCTCATCACAAGAGTGTGGTGGG----GA-TCAC--GGAGTGTCG--GCGCGGAAGGCTTTACCACAAAC-CCTTGTATTTCC-ATGTTTT-----CAGTCTGAACT-GTCAATCAA-ATAA--TTAA----AACTTTCAACAACGGATCTCTTGGTTCTCGCATCGATGAAGAACGCAGCGAAATGCGATAAGTAGTGTGAATTGCAGAATTCCGTGAATCATCGAATCTTTGAACGCACATTGCGCCTCCT-----GGTATTCCGGGAGGC-ATGCCTGTTCGAGCGTCATTAAAATCAAATCAA-----GCGTTTGT-------GCTTGGTCATGGAGGAAGAG----TTCACCC------AGTG--GTC-TCCCC---ACCGAAATCCAAA--GGCGGAAAGACTCTGGTACA-CAGCGTAGT-ACTAACG--TTCGCTT-GGT--ACCTGGAGTC-GTACCT-GCCGGCAAACCCCC-CAAAATTCTCTTGCGAGTGAAGCGGCAAAAGCTCAAATTTGAAATC-GGTGTGCCTAAAGTACATT-GAGTTGTAATTTGGAGGGACAACTTCGGGCTGAACCACACCGTAAGTTTCTTGGAACAGGACATCATAGAGGGTGAGAATCCCGTGTCTTGGTGTCGGGTCAAACC-ATGTGAAGTGTCTCCGACGAGTCGAGTTGTTTGGGAATGCAGCTCAAAATGGGTGGTAAATTTCATCTAAAGCTAAATATTGGCGAGAGACCGATAGCGCACAAGTAGAGTGATCGAAAGATGAAAAGCACTTTGAAAAGAGAGTTAAAAAGTACGTGAAATTGTTGAAAGGGAAGCGCTTACGACCAGACTCGATCTTTGGTGATCAGCCAGACTTCGGTTTGGTGCC-CTCGCCATTGATTGGGCCAGCATCGGTTCTGACGGTGGGATAAAAGGA-GGAGGAATGTAGCTCCTC---TCGGGGAGTGTTA-TAGCCACCTTCACAATGCCGCCAGTCGGGACCGAGGACCGCGCTTCGGCTAGGATGCTGGTGTAATGGTCTTAAGCGACCCGTCTTGAAACACGGACCAAGGAGTCTAACATCTATGCGAGTGTTCGGGTGGAAAACCCTTGCGCGTAATGAAAGTGAACGGAGGTGTGAACCC---TT---CACGGGGTGCAACATCGACCGGTCCTGATGTCTTCGGAAGGATCTGAGTAAGAGCATAGCTGTTGGGACCCGAAAGATGGTGAACTATGCCTGAATAGGGTGAAGCCAGAGGAAACTCTGGTGGAGGCTCGCAGCGGTTCTGACGTGCAAATCGATCGTCAAATTTGGGTATAGGGGCGAAAGACTAATCG????????????????????????????????????????????????????????????????????????????????????????????????????????????????????????????????????????????????????????????????????????????????????????????????????????????????????????????????????????????????????????????????????????????????????????????????????????????????????????????????????????????????????????????????????????????????????????????????????????????????????????????????????????????????????????????????????????????????????????????????????????????????????????????????????????????????????????????????????????????????????????????????????????????????????????????????
>4926
GCTGC-GCGTGCTAGATA-----GCG-TGC-CTTCTTGACC-GTCTCATCACA-GAGTGTGGTGGG----GA-TCAC--GGAGTGTCG--GCGCGGAAGGCTTTACCACAAAC-CCTTGTATTTCC-ATGTTTT-----CAGTCTGAACT-GTCAATCAA-ATAA--TTAA----AACTTTCAACAACGGATCTCTTGGTTCTCGCATCGATGAAGAACGCAGCGAAATGCGATAAGTAGTGTGAATTGCAGAATTCCGTGAATCATCGAATCTTTGAACGCACATTGCGCCTCCT-----GGTATTCCGGGAGGC-ATGCCTGTTCGAGCGTCATTAAAATCAAATCAA-----GCGTTTGT-------GCTTGGTCATGGAGGAAGAG----TTCACCC------AGTG--GTC-TCCCC---ACCGAAATCCAAA--GGCGGAAAGACTCTGGTACA-CAGCGTAGT-ACTAACG--TTCGCTT-GGT--ACCTGGAGTC-GTACCT-GCCGGCAAACCCCC-CAAAATTCTCTTGCGAGTGAAGCGGCAAAAGCTCAAATTTGAAATC-GGTGTGCCTAAAGTACATT-GAGTTGTAATTTGGAGGGACAACTTCGGGCTGAACCACACCGTAAGTTTCTTGGAACAGGACATCATAGAGGGTGAGAATCCCGTGTCTTGGTGTCGGGTCAAACC-ATGTGAAGTGTCTCCGACGAGTCGAGTTGTTTGGGAATGCAGCTCAAAATGGGTGGTAAATTTCATCTAAAGCTAAATATTGGCGAGAGACCGATAGCGCACAAGTAGAGTGATCGAAAGATGAAAAGCACTTTGAAAAGAGAGTTAAAAAGTACGTGAAATTGTTGAAAGGGAAGCGCTTACGACCAGACTCGATCTTTGGTGATCAGCCAGACTTCGGTTTGGTGCC-CTCGCCATTGATTGGGCCAGCATCGGTTCTGACGGTGGGATAAAAGGA-GGAGGAATGTAGCTCCTC---TCGGGGAGTGTTA-TAGCCACCTTCACAATGCCGCCAGTCGGGACCGAGGACCGCGCTTCGGCTAGGATGCTGGTGTAATGGTCTTAAGCGACCCGTCTTGAAACACGGACCAAGGAGTCTAACATCTATGCGAGTGTTCGGGTGGAAAACCCTTGCGCGTAATGAAAGTGAACGGAGGTGTGAACCC---TT---CACGGGGTGCAACATCGACCGGTCCTGATGTCTTCGGAAGGATCTGAGTAAGAGCATAGCTGTTGGGACCCGAAAGATGGTGAACTATGCCTGAATAGGGTGAAGCCAGAGGAAACTCTGGTGGAGGCTCGCAGCGGTTCTGACGTGCAAATCGATCGTCAAATTTGGGTATAGGGGCGAAAGACTAATCGCGTTGATGTCGTACATCACCGTCGGTACCCCTGGAAATCCGCTGGTCAACTTCATGGCCGAGCAGAACATGGAATTCCTGGAGGAGTACGAGCCGCAGAGATCGCYGAATGCTACGAAGATCTTCCTCAACGGAGTYTGGATCGGTATTCACAGAGATCCCCTTCACCTCGTACGCCTGKTCCAAGAACTTCGGAGACGTGGCTCCATTAGTCATGAAGTCAGTGTCATCCGAGACATCCGAGACCGCGAGTTCAAGATCTTCACCGATGCTGGCMGTGTCTGTCGTCCATTGWTCGTTATTGACAATGATCCGACACACGAACGTAGAGGSCAGTTGGTSTTGACCAAGGAGCATGTGCAGCAACTAGATGAAGATCATGATCTTCTACCTGGTGAGAAGTTTGGCTGGGAAGGCTTGCTTGAGTGTGGAGCCGTMGAATACGTGGATGCGGAAGAAGAGGAAACCATCATGATCGTGATGACCCCAGACGACCTAGAGGTGTCACGGCAGGTGGCGCAGGGYTATGAGTTGGMTGAAGAAACGGATCTCAACAAGCGTGTCAAGGCGCCAATCAACAAGAACACGA????????????????????
>5753
GCTGC-GTGGGCTGGATA-----GCT-TGC-CTCCTCAAGG-A-CTC---GCC-GATTGCGGTGGG----GT-TCCT--GGAGCGTCG--GCGCGGAAGGCTTTACCACAAAC-CCTTGTGTTTTT-ACGTTTT-----CTGTCTGATCT-GTCATACAA-ATAA--TTAA----AACTTTCAACAACGGATCTCTTGGTTCTCGCATCGATGAAGAACGCAGCGAAATGCGATAAGTAGTGTGAATTGCAGAATTCCGTGAATCATCGAATCTTTGAACGCACATTGCGCCCCCT-----GGTATTCCGGGAGGC-ATACCTGTTCGAGCGTCATTAAAATCAAATCAA-----GCGTCTGT-------GCTTGGTCCTGGAGGAAGAG----TCCACCC-------GATG-GTC-TCCCC---ACCGAAATCAAAA--GGCGGAAAGACTCCGGTATA-CGGCGTAGT-ACTAACG--TTCGCTT-CGT--ACTCGGAATC-CTACCT-GCCGGCAAACCCCCCCACAATTCTCTTGCGAGTGAAGTGGCAAAAGCTCAAATTTGAAATC-GGTGCGCGTAAAGTACATC-GAGTTGTAATTTGGAGGGACAACTTCGGGATGAACGACACCGTAAGTTCCTTGGAACAGGACGTCATAGAGGGTGAGAATCCCGTGTCTTGGTGTCGGGTCGAACC-ATGTGAAGTGTCTCCGACGAGTCGAGTTGTTTGGGAATGCAGCTCAAAATGGGTGGTAAATTTCATCTAAAGCTAAATATTGGCGAGAGACCGATAGCGCACAAGTAGAGTGATCGAAAGATGAAAAGCACTTTGAAAAGAGAGTTAAAAAGTACGTGAAATTGTTGAAAGGGAAGCGCTTACGACCAGACTCGATCTTTGGTGATCGGCCGGACTTTGGTTCGGTGCC-CTCACCATTGGTTGGGCCAGCATGGGTTCCGACGGTGGGATAAAAGGA-GGAGGAATGTAGCTCCTT---ACCGGGAGTGTTA-TAGCCACCTTCACAATACCACCAGTTGGGACCGAGGACCGCGCTTCGGCTAGGATGCTGGTGTAATGGTCTTAAGCGACCCGTCTTGAAACACGGACCAAGGAGTCTAACATCTATGCGAGTGTTCGGGTGGAAAACCCTTGCGCGTAATGAAAGTGAACGGAGGTGTGAACCC---TT---CACGGGGTGCAACATCGACCGGTCCTGATGTCTTCGGAAGGATCTGAGTAAGAGCATAGCTGTTGGGACCCGAAAGATGGTGAACTATGCCTGAATAGGGTGAAGCCAGAGGAAACTCTGGTGGAGGCTCGCAGCGGTTCTGACGTGCAAATCGATCGTCAAATTTGGGTATAGGGGCGAAAGACTAATCG????????????????????????????????????????????????????????????????????????????????????????????????????????????????????????????????????????????????????????????????????????????????????????????????????????????????????????????????????????????????????????????????????????????????????????????????????????????????????????????????????????????????????????????????????????????????????????????????????????????????????????????????????????????????????????????????????????????????????????????????????????????????????????????????????????????????????????????????????????????????????????????????????????????????????????????????
>5894
ACTGC-GCATGCTGTAG------GTG-TGC-CTCCGCGGGT-GTACCCCCACC--GGTGTGGTGGGGG--GA-TCGT--GGAGCGTCG--GCGCGGAAGGCTAAACCACAAAC-TCTTGTATTTCC-ATGTTTT-----CTGTCTGAACT-GTCATACAA-ATAA-GTTAA----AACTTTCAACAACGGATCTCTTGGTTCTCGCATCGATGAAGAACGCAGCGAAATGCGATAAGTAGTGTGAATTGCAGAATTCCGTGAATCATCGAATCTTTGAACGCACATTGCGCCTTCT-----GGTATTCCGGGAGGC-ATGCCTGTTCGAGCGTCATTAAAATCAATTCAA-----GCATTTCA-------GCTTGGTCATGGAGGATGAG----TCCACCC------TGTG--GTC-TCCCC---ACTGAAATCGAAA--GGCGGAAAGAGTCCGGTACA-CGGTGTAGT-ACTAACG--TTCACTT-TGT--ATCCGGAGTC-GTACCA-GCCGACAAACCCCC-TACAATTCTCTTGCGAGTGAAGCGGCAAAAGCTCAAATTTGAAATC-GGTGTGCCTAAAGTACATC-GAGTTGTAATTTGGAGGGACAACTTCGGACTGAACCACACCGTAAGTTTCTTGGAACAGGACATCATAGAGGGTGAGAATCCCGTGTCTTGGTGTAGGGTCAAACC-ATGTGAAGTGTCTCCGACGAGTCGAGTTGTTTGGGAATGCAGCTCAAAATGGGTGGTAAATTTCATCTAAAGCTAAATATTGGCGAGAGACCGATAGCGCACAAGTAGAGTGATCGAAAGATGAAAAGCACTTTGAAAAGAGAGTTAAAAAGTACGTGAAATTGTTGAAAGGGAAGCGCTTACGACCAGACTCGATCTTTGGTGATCAGCCGGATTTCGGTTCGGTGCC-CTCGCCATTGATTGGGCCAGCATCGGTTCTGACGGTGGGATAAAAGGA-GGAGGAATGTAGCTCCCC---TCGGGAAGTGTTA-TAGCCTCCTTCACAATGCCGCCAGTTGGGACCGAGGACCGCGCTTCGGCTAGGATGCTGGTGTAATGGTCTTAAGCGACCCGTCTTGAAACACGGACCAAGGAGTCTAACATCTATGCGAGTGTTCGGGTGGAAAACCCTTGCGCGTAATGAAAGTGAACGGAGGTGTGAACCC---TT---TACGGGGTGCAACATCGACCGGTCCTGATGTCTTCGGAAGGATCTGAGTAAGAGCATAGCTGTTGGGACCCGAAAGATGGTGAACTATGCCTGAATAGGGTGAAGCCAGAGGAAACTCTGGTGGAGGCTCGCAGCGGTTCTGACGTGCAAATCGATCGTCAAATTTGGGTATAGGGGCGAAAGACTAATCGCGTTGATGTCGTACATTACCGTCGGTACCCCTGGAAATCCGCTGGTCAACTTCATGGCCGAGCAGAACATGGAATTCCTGGAGGAGTACGAGCCGCAGAGATCGCCGAATGCTACGAAGATCTTCCTCAACGGAGTCTGGATCGGTATTCACAGAGATCCTCTTCACCTCGTACGCCTGGTCCAAGAACTTCGGAGACGTGGCTCCATTAGTCATGAAGTCAGTGTCATCCGAGATATTCGAGACCGCGAGTTCAAGATCTTCACCGACGCTGGCCGTGTCTGTCGTCCATTGTTCGTTATCGACAATGATCCGACACACGAACGTAGAGGGCAGTTGGTCTTGACCAAGGAGCATGTGCAGCAACTAGATGAAGATCATGATCTTCTACCTGGTGAGAAGTTTGGCTGGGAAGGCTTACTTGAGTGTGGAGCCGTCGAATACGTGGATGCGGAAGAAGAGGAAACGATCATGATCGTGATGACCCCAGACGATCTCAAGGTGTCACGGCAGGTGGCGCAGG??????????????????????????????????????????????????????????????????????????????????????
>6134
GCTGC-GCGTGCTGGAAA-----GCG-TGC-CTCCTCGACC-GTGTC---ACC-CAGTGTGGTGGGGG--GA-TCGT--GGAGCGTCG--GTGCGGAAGGCTTTACCACAAAC-TCGTGTACTTCC-ATGTTTT-----CTGTCTGAACT-GTCATATAA-ATAA-GTTAA----AACTTTCAACAACGGATCTCTTGGTTCTCGCATCGATGAAGAACGCAGCGAAATGCGATAAGTAGTGTGAATTGCAGAATTCCGTGAATCATCGAATCTTTGAACGCACATTGCGCCTCCT-----GGTATTCCGGGAGGC-ATGCCTGTTCGAGCGTCATTAAAACCAATTCAA-----GCGTTTCT-------GCTTGGTCATGGAGGAAGAG--TGTCCACCC------TGTG--GCCCTCCCC---CCCGAAATCCAAG--GGCGGAAAGACTCCGGTACT-CGGTGTAGT-ACTAACG--TTCACTT-TGT--ATCCGGAGTC-GTACCA-GCCGGTAAACCCCC-CACAATTCTCTTGCGAGTGAAGCGGCAAAAGCTCAAATTTAAAATC-GGTGTGCCTGAAGTACATC-GAGTTGTAATTTGGAGGGACAACTTCGGGCTGAACCACACCGTAAGTTTCTTGGAACGGTACATCATAGAGGGTGAGAATCCCGTGTCTTGGTGTAGGGTCAAACC-ATGTGAAGTGTCTCCGACGAGTCGAGTTGTTTGGGAATGCAGCTCAAAATGGGTGGTAAATTTCATCTAAAGCTAAATATTGGCGAGAGACCGATAGCGCACAAGTAGAGTGATCGAAAGATGAAAAGCACTTTGAAAAGAGAGTCAAAAAGTACGTGAAATTGTTGAAAGGGAAGCGCTTACGACCAGACTCGATCTTTGGTGATCAGCCGGACTTCGGTTCGGTGCC-CTCACCATTGATTGGGCCAGCATCGGTTCTGACGGTGGGATAAAAGGA-GGAGGAATGTAGCTCCCC---TCGGGGAGTGTTA-TAGCCTCCTTCACAATGCCACCAGTCGGGACCGAGGACCGCGCTTCGGCTAGGATGCTGGTGTAATGGTCTTAAGCGACCCGTCTTGAAACACGGACCAAGGAGTCTAACATCTATGCGAGTGTTCGGGTGGAAAACCCTTGCGCGTAATGAAAGTGAACGGAGGTGTGAACCC---TT---CACGGGGTGCAACATCGACCGGTCCTGATGTCTTCGGAAGGATCTGAGTAAGAGCATAGCTGTTGGGACCCGAAAGATGGTGAACTATGCCTGAATAGGGTGAAGCCAGAGGAAACTCTGGTGGAGGCTCGCAGCGGTTCTGACGTGCAAATCGATCGTCAAATTTGGGTATAGGGGCGAAAGACTAATCGCGTTGATGTCGTACATCACCGTCGGTACCCCTGGAAATCCGCTGGTCAACTTCATGGCCGAGCAGAACATGGAATTCCTGGAGGAGTACGAGCCGCAGAGATCGCCGAATGCTACGAAGATCTTCCTCAACGGAGTCTGGATCGGTATTCACAGAGATCCTCTTCACCTCGTACGCCTGGTCCAAGAACTTCGGAGACGTGGCTCCATTAGTCATGAAGTCAGTGTCATCCGAGATATTCGAGACCGCGAGTTCAAGATCTTCACCGATGCTGGCCGTGTCTGTCGTCCATTGTTCGTTATTGACAATGATCCGACACACGAACGTAGGGGGCAGTTGGTCTTGACCAAGGAGCATGTGCAGCAACTAGATGAAGATCATGATCTTCTACCT????????????????????????????????????????????????????????????????????????????????????????????????????????????????????????????????????????????????????????????????????????????????????????????????????????????????????????
>6351
GTCGC-GCGTGCTGGATA-----GCG-TGC-CTCCGCCACC-TTCCC---ACC-GAGTGTGGTGGG----AA-TCAC--GGAGTGTCG--GCACGGAAGGCTTTACCACAAAC-CCTTGTGTTTCC-ATGTTTT-----CCGTCTGAACT-GTCATAAGA-ATAA--TTAA----AACTTTCAACAACGGATCTCTTGGTTCTCGCATCGATGAAGAACGCAGCGAAATGCGATAAGTAGTGTGAATTGCAGAATTCCGTGAATCATCGAATCTTTGAACGCACATTGCGCCTCCT-----GGTATTCCGGGAGGC-ATGCCTGTTCGAGCGTCATTAAAATCAAATCAA-----GCGATTAC-------GTTTGGTCATGGAGGAAGAG----TCCACAC------TGTGTGGTC-TCCCC---ACCGAAATCCAAA--GGCGGAAAGACTCCGGTACA-CGGCGTAGT-ACTAACG--TTCGCTT-CGT--ACCTGGGATC-CTCCCA-GCCGGCAAACCCCC-AACAATTCTCTTGCGAGTGAAGCGGCAAAAGCTCAAATTTGAAATC-GGTGTGCCTAAGGTACATT-GAGTTGTAATTTGGAGGGACAACTTCGGGCTGAACCACACCGTAAGTTCCTTGGAACAGGACATCATAGAGGGTGAGAATCCCGTGTCTTGGTGTCGGGTCAAACC-ATGTGAAGTGTCTCCGACGAGTCGAGTTGTTTGGGAATGCAGCTCAAAATGGGTGGTAAATTTCATCTAAAGCTAAATATTGGCGAGAGACCGATAGCGCACAAGTAGAGTGATCGAAAGATGAAAAGCACTTTGAAAAGAGAGTTAAAAAGTACGTGAAATTGTTGAAAGGGAAGCGCTTACGACCAGACTCGATCTTTGGTGATCAGCCAGACTTCGGTTTGGTGCC-CTTGCCATTGATTGGGCCAGCATCGGTTCCGGCGGTGGGATAAAAGGA-GGAGGAATGTAGCTCCTC---TCGGGGAGTGTTA-TAGCCAACTTCACAATGCTACCAGCTGGGACCGAGGACCGCGCTTCGGCTAGGATGCTGGTGTAATGGTCTTAAGCGACCCGTCTTGAAACACGGACCAAGGAGTCTAACATCTATGCGAGTGTTCGGGTGGAAAACCCTTGCGCGTAATGAAAGTGAACGGAGGTGTGAACCC---TT---CACGGGGTGCAACATCGACCGGTCCTGATGTCTTCGGAAGGATCTGAGTAAGAGCATAGCTGTTGGGACCCGAAAGATGGTGAACTATGCCTGAATAGGGTGAAGCCAGAGGAAACTCTGGTGGAGGCTCGCAGCGGTTCTGACGTGCAAATCGATCGTCAAATTTGGGTATAGGGGCGAAAGACTAATCGCGTTGATGTCGTACATCACCGTCGGTACCCCTGGAAATCCGCTGGTCAACTTCATGGCCGAGCAGAACATGGAATTCCTGGAGGAGTACGAGCCGCAGAGATCGCCGAATGCTACGAAGATCTTCCTCAACGGAGTCTGGATCGGTATTCACAGAGACCCTCTTCACCTCGTACGCCTGGTCCAAGAACTTCGGAGACGTGGCTCCATTAGTCATGAAGTCAGTGTCATTCGAGACATTCGAGACCGCGAGTTCAAGATCTTCACCGATGCTGGCCGTGTCTGTCGTCCATTGTTCGTTATTGACAATGATCCGACACACGAACGTAGAGGGCAGTTGGTTTTGACCAAGGAGCATGTGCAGCAACTAGATGAAGATCATGATCTTCTACCTGGTGAGAAGTTTGGCTGGGAAGGCTTGCTTGAGTGTGGAGCCGTCGAATACGTGGATGCGGAAGAAGAGGAAACCATCATGATCGTGATGACCCCAGACGATCTCGAGGTGTCACGGCAGGTGGCGCAGGGCTACGAGTTGGCTGAAGAAACGGATCTCAACAAGCGTGTCAAGGCGCCAATCAACAAGAACACGAGTCAATACACTCATTGCGAA
>14697
GCTGC-GCGTGCTTGACG-----GCG-TGC-CTCCTTGACC-ATCTC---ACC-GGGTGTGGTGGG----GA-TCAC--GGGGTGTCG--GCGCGGAAGGCTTTACCACAAAC-CCTTGTGTTTCC-ATGTTTT-----CTGTCTGAACT-GTCATAAGA-ATAA--TTAA----AACTTTCAACAACGGATCTCTTGGTTCTCGCATCGATGAAGAACGCAGCGAAATGCGATAAGTAGTGTGAATTGCAGAATTCCGTGAATCATCGAATCTTTGAACGCACATTGCGCCTCCT-----GGTATTCCGGGAGGC-ATGCCTGTTCGAGCGTCATTAAAATCAAATCAA-----GCGTTTGT-------GCTTGGTCATGGAGGAGGAG----TTCACCC------TGTG--GTC-TCCCC---TCCGAAATCCAAA--GGCGGAAAGACTCCGGTACA-CGGCGTAGT-ACTAACG--TTCGCTT-CGT--ACCAGGAATC-CTACCT-GCCCGCAAACCCC--CACAATTCTCTTGCGAGTGAAGCGGCAAAAGCTCAAATTTGAAATC-GGTGTGCCTAAAGTACATT-GAGTTGTAATTTGGAGGGACAACTTCGGGCTGAACCACACCGTAAGTTCCTTGGAACAGGACATCATAGAGGGTGAGAATCCCGTGTCTTGGTGTCGGGTCAAACC-ATGTGAAGTGTCTCCGACGAGTCGAGTTGTTTGGGAATGCAGCTCAAAATGGGTGGTAAATTTCATCTAAAGCTAAATATTGGCGAGAGACCGATAGCGCACAAGTAGAGTGATCGAAAGATGAAAAGCACTTTGAAAAGAGAGTCAAAAAGTACGTGAAATTGTTGAAAGGGAAGCGCTTACGACCAGACTCGATCTTTGGTGATCAGCCGGACTTCGGTTCGGTGCC-CTCGCCTTTGATTGGGCCAGCATCGGTTCTGACGGTGGGATAAAAGGA-GGAGGAATGTAGCTCCTC---TCGGGGAGTGTTA-TAGCCACCTTCACAATGCTACCAGTCGGGACCGAGGACCGCGCTTCGGCTAGGATGCTGGCATAATGGTCTTAAGCGACCCGTCTTGAAACACGGACCAAGGAGTCTAACATCTATGCGAGTGTTCGGGTGGAAAACCCTTGCGCGTAATTAAAGTGAACGGAGGTGTGAACCC---TT---CACGGGGTGCAACATCGACCGGTCCTGATGTCTTCGGAAGGATCTGAGTAAGAGCATAGCTGTTGGGACCCGAAAGATGGTGAACTATGCCTGAATAGGGTGAAGCCAGAGGAAACTCTGGTGGAGGCTCGCAGCGGTTCTGACGTGCAAATCGATCGTCAAATTTGGGTATAGGGGCGAAAGACTAATCGCGTTGATGTCGTACATCACCGTCGGTACCCCTGGAAATCCGCTGGTCAACTTCATGGCCGAGCAGAACATGGAATTCCTGGAGGAATACGAGCCGCAGAGATCGCCGAATGCTACGAAGATCTTCCTCAACGGAGTCTGGATCGGTATTCACAGAGACCCTCTTCACCTCGTACGCCTGGTCCAAGAACTTCGGAGACGTGGCTCCATTAGTCATGAAGTCAGTGTCATTCGAGACATTCGAGACCGCGAGTTCAAGATCTTCACCGATGCTGGCCGTGTCTGTCGTCCATTGTTCGTTATTGACAATGATCCGACACACGAACGTAGAGGGCAGTTGGTCTTGACCAAGGAGCATGTGCARCAACTAGATGAAGATCATGATCTTCCACCTGGTGAGAAGTTTGGCTGGGAAGGCTTGCTTGAGTGTGGAGCCGTCGAATACGTGGATGCGGAAGAAGAGGAAACCRTCATGATCGTGATGACCCCAGACGACCTCGAGGTGTCACGGCAGGTGGCGCAGGGCTACGAGTTGGCTGAAGAAACGGATCTCAACAAGCGYGTCAAGGCGCCAATCAACAAGAACACGAGTCAGTACACTCATTGCGAA
>14699
GCTGC-GCGTGCTGCAAA-----GTG-TGC-CTCCT-GGAT-GTCGCC--ACC-GGGTGTGGT-------AC-TCCC--TGAGCGTCC--GCACGGAAGGCTTTACCAAAAA--TCTTGTGTTTCCCATGTCTT-----CTGTCTGAACT-GTCATATAAAATAA-ATTAA----AACTTTCAACAACGGATCTCTTGGTTCTCGCATCGATGAAGAACGCAGCGAAATGCGATAAGTAGTGTGAATTGCAGAATTCCGTGAATCATCGAATCTTTGAACGCACATTGCGCCTCCT-----GGTATTCCGGGAGGC-ATGCCTGTTCGAGCGTCATTAAAATCAAATCAA-----GCACTGGT-------GTTTGGTCATGGCGGAAGAG----ACCACCC------TGCG--GTC-TCCCC---ACCGAAATCCAAT--GGCGGAAAGTCTCCGGTACT-CGGCGTAGT-AGTAACG--TTCGCTT-CGT--ATCCGGAGTC-CTACCT-GCCGACAAACCCCT-CACCATTCTCTTGCGAGTGAAGCGGCAAAAGCTCAAATTTGAAATC-GGTGCGTGTGAAGCACATC-GAGTTGTAATTTGGAGGGACAACTTCGGATTGGACCACACCGTAAGTTTCTTGGAACAGGGCATCATAGAGGGTGAGAATCCCGT--CCTGGTGTAGGGTCAAACC-ATGTGAAGTGTCTCCGACGAGTCGAGTTGTTTGGGAATGCAGCTCAAAATGGGTGGTAAATTTCATCTAAAGCTAAATATTGGCGAGAGACCGATAGCGCACAAGTAGAGTGATCGAAAGATGAAAAGCACTTTGAAAAGAGAGTTAAAAAGTACGTGAAATTGTTGAAAGGGAAGCGCTTACGACCAGACTCGATCTTTGGTGATCGGCCGGACCTCGGTTCGGTGCC-CTCGCCATTGATTGGGCCAGCATCGGTTCTAACGGTGGGATAAAAGGA-GGAGGAATGTAGCTCCCC---TCGGGGAGTGTTA-TAGCCACCTTCACAATGCCACCAGTTGGGACCGAGGACCGCGCTTCGGCTAGGATGCTGGTGTAATGGTCTTAAGCGACCCGTCTTGAAACACGGACCAAGGAGTCTAACATCTATGCGAGTGTTCGGGTGGAAAACCCTTGCGCGTAATGAAAGTGAACGGAGGTGTGAACCC---TT---CGCCGGGTGCAACATCGACCGGTCCTGATGTCTTCGGAAGGATCTGAGTAAGAGCATAGCTGTTGGGACCCGAAAGATGGTGAACTATGCCTGAATAGGGTGAAGCCAGAGGAAACTCTGGTGGAGGCTCGCAGCGGTTCTGACGTGCAAATCGATCGTCAAATTTGGGTATAGGGGCGAAAGACTAATCGCGTTGATGTCGTACATCACCGTCGGTACCCCTGGGAATCCGCTGGTCAACTTCATGGCCGAGCAGAACATGGAATTCCTGGAGGAGTACGAGCCGCAGAGATCGCCGAATGCTACTAAGATCTTCCTTAACGGAGTCTGGATCGGTATTCACAGAGATCCTCTTCACCTCGTACGCCTGGTCCAAGAACTTYGGAGACGTGGCTCCATTAGTCATGAAGTCAGTGTCATCCGAGACATTCGAGACCGCGAGTTCAAGATCTTCACCGATGCTGGCCGTGTCTGTCGTCCATTGTTCGTTATTGACAATGATCCGACACACGAACGTAGAGGGCAGTTGGTCTTGACCAAGGAGCATGTGCAGCAACTAGATGAAGATCATGATYTTYTACCTGGTGAGAAGTTTGGCTGGGAGGGCTTGCTTGAGTGTGGAGCCGTCGAATACGTGGACGCGGAAGAAGAGGAAACCATCATGATCGTGATGACCCCAGACGATCTCGAGGTGTCACGGCAGGTGGCGCAGGGCTACGAGTTGGCTGAAGAAACGGATCTCAACAAGCGTGTCAAGGCGCCAATCAACAAGAACACGAGTCAGTACACTCATTGCGAA
>14698
GCTGC-GCGTGCCGAAG------GTG-TGC-CTCCTCGGAC-GTCTCC--ACC--GGTGTGGTTGGCG--GA-TCGT--GGAGCGTCG--GCGCGGAAGGCTATACCACAGAC-TCTTGTATTTCC-ATGTTTT-----CCGTCTGAGCT-GCCATACAA-ATAA-ATTAA----AACTTTCAACAACGGATCTCTTGGTTCTCGCATCGATGAAGAACGCAGCGAAATGCGATAAGTAGTGTGAATTGCAGAATTCCGTGAATCATCGAATCTTTGAACGCACATTGCGCCTTCT-----GGTATTCCGGGAGGC-ATGCCTGTTCGAGCGTCATTAAAATCAATTCAA-----GCGTTTCT-------GCTTGGTCGTGGAGGAAGAG----TCCACCC------TGTG--GTC-TCCCC---GCTGAAATCCAAA--GGCGGAAAGAGTCCGGTACT-CGGTGTAGT-ACTAACG--TTCACTT-CGT--ATCCGGAGTC-GTACCA-GCCGACAAACCCCC-TACAATTCTCTTGCGAGTGAAGCGGCAAAAGCTCAAATTTGAAATC-GGTGCGCCTAGGGTACATC-GAGTTGTAATTTGGAGGGACAACTTCGGACTGAACCACACCGTAAGTTTCTTGGAACAGGACATCATAGAGGGTGAGAATCCCGTGTCTTGGTGTAGGGTCAAACC-ATGTGAAGTGTCTCCGACGAGTCGAGTTGTTTGGGAATGCAGCTCAAAATGGGTGGTAAATTTCATCTAAAGCTAAATATTGGCGAGAGACCGATAGCGCACAAGTAGAGTGATCGAAAGATGAAAAGCACTTTGAAAAGAGAGTTAAAAAGTACGTGAAATTGTTGAAAGGGAAGCGCTTACGACCAGACTCGATCTTTGGTGATCAGCCGGATTTCGGTTCGGTGCC-CTCGCCATTGATTGGGCCAGCATCGGTTCTGACGGTGGGATAAAAGGA-GGAGGAATGTAGCTCCCC---TCGGGGAGTGTTA-TAGCCTCCTTCACAATGCCGCCAGTTGGGACCGAGGACCGCGCTTCGGCTAGGATGCTGGTGTAATGGTCTTAAGCGACCCGTCTTGAAACACGGACCAAGGAGTCTAACATCTATGCGAGTGTTCGGGTGGAAAACCCTTGCGCGTAATGAAAGTGAACGGAGGTGTGAACCC---TT--TAACGGGGTGCAACATCGACCGGTCCTGATGTTTTCGGAAGGATCTGAGTAAGAGCATAGCTGTTGGGACCCGAAAGATGGTGAACTATGCCTGAATAGGGTGAAGCCAGAGGAAACTCTGGTGGAGGCTCGCAGCGGTTCTGACGTGCAAATCGATCGTCAAATTTGGGTATAGGGGCGAAAGACTAATCGCGTTGATGTCGTACATCACCGTCGGTACCCCTGGAAATCCGCTGGTCAACTTCATGGCCGAGCAGAACATGGAATTCCTGGAAGAGTACGAGCCGCAGAGATCGCCGAATGCTACGAAGATCTTCCTCAACGGAGTCTGGATCGGTATTCACAGAGATCCTCTTCACCTCGTGCGCCTGGTCCAAGAACTTCGGAGACGTGGCTCCATTAGTCATGAAGTCAGTGTCATCCGAGATATTCGAGACCGCGAGTTCAAGATCTTCACCGATGCTGGCCGTGTCTGTCGTCCATTGTTCGTTATTGACAATGATCCGACACACGAACGTAGAGGGCAGTTGGTCTTGACCAAGGAGCATGTGCAGCAACTAGATGAAGATCATGATCTTCAACCTGGTGAGAAGTTTGGCTGGGAAGGCTTGCTTGAGTGTGGAGCTGTCGAATACGTGGATGCGGAAGAAGAGGAAACCATCATGATCGTGATGACCCCAGACGATCTCGAGGTGTCACGGCAGGTGGCGCAGGGCTACGAGTTGGCTGAGGAAACGGATCTCAACAAGCGTGTCAAAGCGCCAATCAACAAGAACACGAGTCAGTACACTCATTGCGAA
>14700
GCTAC-GCATGCTGGACG-----GCG-TGC-CTCCTTGACC-ATCAC---ACC-GGGTGTGATGGG----GA-TCAC--GGGGTGTCG--GCACGGAAGGCTTTACCACAAAC-CCTTGTGTTTTC-ATGTTTT-----CTGTCTGAACT-GTCATAAGA-ATAA--TTAA----AACTTTCAACAACGGATCTCTTGGTTCTCGCATCGATGAAGAACGCAGCGAAATGCGATAAGTAGTGTGAATTGCAGAATTCCGTGAATCATCGAATCTTTGAACGCACATTGCGCCTCCT-----GGTATTCCGGGAGGC-ATGCCTGTTCGAGCGTCATTAAAATCAAATCAA-----GCGTTTGT-------GCTTGGTCATGGAACAGGAG----TCCACCC------TGTG--GTC-TCCCT---TCTGAAATCCAAA--GGCGGAAAGACTCCGGTACT-CGGCGTAGT-ACTAACG--TTCGCTT-CGT--ACCTGGAATC-CTACCT-GCCGGCAAACCCCC-CACAATTCTCTTGCGAGTGAAGCGGCAAAAGCTCAAATTTGAAATC-GGTGTGCCTAAAGTACATT-GAGTTGTAATTTGGAGGGACAACTTCGGGCTGAACCACACCGTAAGTTCCTTGGAACAGGACATCATAGAGGGTGAGAATCCCGTGTCTTGGTGTCGGGTCAAACC-ATGTGAAGTGTCTCCGACGAGTCGAGTTGTTTGGGAATGCAGCTCAAAATGGGTGGTAAATTTCATCTAAAGCTAAATATTGGCGAGAGACCGATAGCGCACAAGTAGAGTGATCGAAAGATGAAAAGCACTTTGAAAAGAGAGTCAAAAAGTACGTGAAATTGTTGAAAGGGAAGCGCTTACGACCAGACTCGATCTTTGGTGATCAGCCGGACTTCGGTTCGGTGCC-CTCACCATTGATTGGGCCAGCATCGGTTCTGACGGTGGGATAAAAGGA-GGAGGAATGTAGCTCCTC---TCGGGGAGTGTTA-TAGCCACCTTCACAATGCTACCAGTCGGGACCGAGGACCGCGCTTCGGCTAGGATGCTGGCATAATGGTCTTAAGCGACCCGTCTTGAAACACGGACCAAGGAGTCTAACATCTATGCGAGTGTTCGGGTGGAAAACCCTTGCGCGTAATTAAAGTGAACGGAGGTGTGAACCC---TT---CACGGGGTGCAACATCGACCGGTCCTGATGTCTTCGGAAGGATCTGAGTAAGAGCATAGCTGTTGGGACCCGAAAGATGGTGAACTATGCCTGAATAGGGTGAAGCCAGAGGAAACTCTGGTGGAGGCTCGCAGCGGTTCTGACGTGCAAATCGATCGTCAAATTTGGGTATAGGGGCGAAAGACTAATCGCGTTGATGTCGTACATCACCGTTGGTACCCCTGGAAATCCGCTGGTCAACTTCATGGCCGAGCAGAACATGGAATTCCTGGAGGAATACGAGCCGCAGAGATCGCCGAATGCTACGAAGATCTTCCTCAACGGAGTCTGGATCGGTATTCACAGAGACCCTCTTCACCTCGTACGCCTGGTCCAAGAACTTCGGAGACGTGGCTCCATTAGTCATGAAGTCAGTGTCATTCGAGACATTCGAGACCGCGAGTTCAAGATCTTCACCGATGCTGGCCGTGTCTGTCGTCCATTGTTCGTTATTGACAATGATCCGACGCACGAACGTAGAGGGCAGTTGGTCTTGACCAAGGAACATGTGCAGCAACTAGATGAAGATCATGATCTTCCACCTGGTGAGAAGTTTGGCTGGGAAGGCTTGCTTGAGTGTGGAGCCGTCGAATACGTGGATGCGGAAGAAGAGGAAACCATCATGATCGTGATGACCCCAGACGACCTCGAGGTGTCACGGCAGGTGGCGCAGGGCTACGAGTTGGCTGAAGAAACGGATCTCAACAAGCGTGTCAAGGCGCCAATCAACAAGAACACGAGTCAGTACACTCATTGCGAA
>14703
GCTGC-GCGTGCTGGACG-----GCG-TGC-CTCCTTGACC-ATCTC---ACC-GGGTGTGGTGGG----GAATCAC--GGGGTGTCG--GCGCGGAAGGTCTTACCACAAAC-CCTTGTGTTTCC-ATGTTTT-----CTGTCTGAACT-GTCATAAGA-ATAA--TTAA----AACTTTCAACAACGGATCTCTTGGTTCTCGCATCGATGAAGAACGCAGCGAAATGCGATAAGTAGTGTGAATTGCAGAATTCCGTGAATCATCGAATCTTTGAACGCACATTGCGCCTCCT-----GGTATTCCGGGAGGC-ATGCCTGTTCGAGCGTCATTAAAATCAAATCAA-----GCGATTCT-------GCTTGGTCGTGGAGGAGGAG----TCCACCC------TGTG--GTC-TCCCC---ACCGAAATCCAAA--GGCGGAAAGACTCCGGTACA-CTGCGTAGT-ACTAACG--TTCGCTT-CGT--ACCTGGAATC-CTACCT-GCCGGCAAACCCCC-CACAATTATCTTGCGAGTGAAGCGGCAAAAGCTCAAATTTGAAATC-GGTGTGCCTAAAGTACATT-GAGTTGTAATTTGGAGGGACAACTTCGGGCTGAACCACACCGTAAGTTTCTTGGAACAGGACATCATAGAGGGTGAGAATCCCGTGTCTTGGTGTCGGGTCAAACC-ATGTGAAGTGTCTCCGACGAGTCGAGTTGTTTGGGAATGCAGCTCAAAATGGGTGGTAAATTTCATCTAAAGCTAAATATTGGCGAGAGACCGATAGCGCACAAGTAGAGTGATCGAAAGATGAAAAGCACTTTGAAAAGAGAGTTAAAAAGTACGTGAAATTGTTGAAAGGGAAGCGCTTACGACCAGACTCGATCTTTGGTGATCAGCCGGACTTCGGTTCGGTGCC-CTCGCCATTGATTGGGCCAGCATCGGTTCTGACGGTGGGATAAAAGGA-GGAGGAATGTAGCTCCTC---TCGGGGAGTGTTA-TAGCCACCTTCACAATGCTACCAGTCGGGACCGAGGACCGCGCTTCGGCTAGGATGCTGGCATAATGGTCTTAAGCGACCCGTCTTGAAACACGGACCAAGGAGTCTAACATCTATGCGAGTGTTCGGGTGGAAAACCCTTGCGCGTAATTAAAGTGAACGGAGGTGTGAACCC---TT---CACGGGGTGCAACATCGACCGGTCCTGATGTCTTCGGAAGGATCTGAGTAAGAGCATAGCTGTTGGGACCCGAAAGATGGTGAACTATGCCTGAATAGGGTGAAGCCAGAGGAAACTCTGGTGGAGGCTCGCAGCGGTTCTGACGTGCAAATCGATCGTCAAATTTGGGTATAGGGGCGAAAGACTAATCGCGTTGATGTCGTACATCACCGTCGGTACCCCTGGAAATCCGCTGGTCAACTTCATGGCCGAGCAGAACATGGAATTCCTGGAGGAATACGAGCCGCAGAGATCGCCGAATGCTACGAAGATCTTCCTCAACGGAGTCTGGATCGGTATTCACAGAGACCCTCTTCACCTCGTACGCCTGGTCCAAGAACTTCGGAGACGTGGCTCCATTAGTCATGAAGTCAGTGTCATTCGAGACATTCGAGACCGCGAGTTCAAGATCTTCACCGATGCTGGCCGTGTCTGTCGTCCATTGTTCGTTATTGACAATGACCCGACGCACGAACGTAGAGGGCAGTTGGTCTTGACCAAGGAGCATGTGCAGCAACTAGATGAAGATCATGATCTTCCACCTGGTGAGAAGTTTGGCTGGGAGGGCTTGCTTGAGTGTGGAGCCGTCGAATACGTGGATGCGGAAGAAGAGGAAACCATCATGATCGTGATGACCCCAGACGACCTCGAGGTGTCACGGCAGGTGGCGCAGGGCTACGAGTTGGCTGAAGAAACGGATCTCAACAAGCGTGTCAAGGCGCCAATCAACAAGAACACGAGTCAGTACACTCATTGCGAG
>14704
GCTGC-GCGTGCTGGACG-----GCG-TGC-CTCCTTGACC-ATCTC---ACC-GGGTGTGGTGGG----GA-TCAA--GGGGTGTCG--GCGCGGAAGGTTTTACCACAAAC-CCTTGTATTTCC-ATGTTTT-----CTGTCTGAACT-GTCATAAGA-ATAA--TTAA----AACTTTCAACAACGGATCTCTTGGTTCTCGCATCGATGAAGAACGCAGCGAAATGCGATAAGTAGTGTGAATTGCAGAATTCCGTGAATCATCGAATCTTTGAACGCACATTGCGCCTCCT-----GGTATTCCGGGAGGC-ATGCCTGTTCGAGCGTCATTAAAATCAAATCAA-----GCGCTTGT-------GCTTGGTCATGGAGGAGGAG----TCCACCC------TGTG--GTC-TCCCC---ACCGAAACACAAA--GGCGGAAGGACTCCGGTACA-CGGCGTAGT-ACTAACG--TTCGCTT-CGT--ACCTGGAATC-CTACCT-GCCGTCAAACCCCC-CACAATTCTCTTGCGAGTGAAGCGGCAAAAGCTCAAATTTGAAATC-GGTGTGCCTAAAGTACATT-GAGTTGTAATTTGGAGGGACAACTTCGGGCTGAACCACACCGTAAGTTCCTTGGAACAGGACATCATAGAGGGTGAGAATCCCGTGTCTTGGTGTCGGGTCAAACC-ATGTGAAGTGTCTCCGACGAGTCGAGTTGTTTGGGAATGCAGCTCAAAATGGGTGGTAAATTTCATCTAAAGCTAAATATTGGCGAGAGACCGATAGCGCACAAGTAGAGTGATCGAAAGATGAAAAGCACTTTGAAAAGAGAGTTAAAAAGTACGTGAAATTGTTGAAAGGGAAGCGCTTACGACCAGACTCGATCTTTGGTGATCAGCCGGACTTCGGTTCGGTGCC-CTCGCCATTGATTGGGCCAGCATCGGTTCTGACGGTGGGATAAAAGGG-GGAGGAATGTAGCTCCTC---TCGGGGAGTGTTA-TAGCCACCTTCACAATGCTACCAGTCGGGACCGAGGACCGCGCTTCGGCTAGGATGCTGGCATAATGGTCTTAAGCGACCCGTCTTGAAACACGGACCAAGGAGTCTAACATCTATGCGAGTGTTCGGGTGGAAAACCCTTGCGCGTAATTAAAGTGAACGGAGGTGTGAACCC---TT---CACGGGGTGCAACATCGACCGGTCCTGATGTCTTCGGAAGGATCTGAGTAAGAGCATAGCTGTTGGGACCCGAAAGATGGTGAACTATGCCTGAATAGGGTGAAGCCAGAGGAAACTCTGGTGGAGGCTCGCAGCGGTTCTGACGTGCAAATCGATCGTCAAATTTGGGTATAGGGGCGAAAGACTAATCGCGTTGATGTCGTACATCACCGTCGGTACCCCTGGAAATCCGCTGGTCAACTTCATGGCCGAGCAGAACATGGAATTCCTGGAGGAATACGAGCCGCAGAGATCGCCGAATGCTACGAAGATCTTCCTCAACGGAGTCTGGATCGGTATTCACAGAGACCCTCTTCACCTCGTACGCCTGGTCCAAGAACTTCGGAGACGTGGCTCCATTAGTCATGAAGTCAGTGTCATTCGAGACATTCGAGACCGCGAGTTCAAGATCTTCACCGATGCTGGCCGTGTCTGTCGTCCATTGTTCGTTATTGACAATGATCCGACACACGAACGTAGAGGGCAGTTGGTCTTGACCAAGGAGCATGTGCAACAACTAGATGAAGATCATGATCTTCCACCTGGTGAGAAGTTTGGCTGGGAAGGCTTGCTTGAGTGTGGAGCCGTCGAATACGTGGATGCGGAAGAAGAGGAAACCATCATGATCGTGATGACCCCAGACGACCTCGAGGTGTCACGGCAGGTGGCGCAGGGCTACGAGTTGGCTGAAGAAACGGATCTCAACAAGCGTGTCAAGGCGCCAATCAACAAGAACACGAGTCAGTACACTCATTGCGAA
>14706
GCTGC-GTATGCTGGACG-----GCG-TGC-CTCCTTGACC-ATCAC---ACC-GGGTGTGATGGG----GA-TCAC--GGGGTGTCG--GCACGGAAGGCTTTACCACAAAC-CCTTGTGTTTTC-ATGTTTT-----CTGTCTGAACT-GTCATAAGA-ATAA--TTAA----AACTTTCAACAACGGATCTCTTGGTTCTCGCATCGATGAAGAACGCAGCGAAATGCGATAAGTAGTGTGAATTGCAGAATTCCGTGAATCATCGAATCTTTGAACGCACATTGCGCCTCCT-----GGTATTCCGGGAGGC-ATGCCTGTTCGAGCGTCATTAAAATCAAATCAA-----GCGTTTGT-------GCTTGGTCATGGAACAGGAG----TCCACCC------TGTG--GTC-TCCCT---TCTGAAATCCAAA--GGCGGAAAGACTCCGGTACT-CGGCGTAGT-ACTAACG--TTCGCTT-CGT--ACCTGGAATC-CTACCT-GCCGGCAAACCCCC-CACAATTCTCTTGCGAGTGAAGCGGCAAAAGCTCAAATTTGAAATC-GGTGTGCCTAAAGTACATT-GAGTTGTAATTTGGAGGGACAACTTCGGGCTGAACCACACCGTAAGTTCCTTGGAACAGGACATCATAGAGGGTGAGAATCCCGTGTCTTGGTGTCGGGTCAAACC-ATGTGAAGTGTCTCCGACGAGTCGAGTTGTTTGGGAATGCAGCTCAAAATGGGTGGTAAATTTCATCTAAAGCTAAATATTGGCGAGAGACCGATAGCGCACAAGTAGAGTGATCGAAAGATGAAAAGCACTTTGAAAAGAGAGTCAAAAAGTACGTGAAATTGTTGAAAGGGAAGCGCTTACGACCAGACTCGATCTTTGGTGATCAGCCGGACTTCGGTTCGGTGCC-CTCACCATTGATTGGGCCAGCATCGGTTCTGACGGTGGGATAAAAGGA-GGAGGAATGTAGCTCCTC---TCGGGGAGTGTTA-TAGCCACCTTCACAATGCTACCAGTCGGGACCGAGGACCGCGCTTCGGCTAGGATGCTGGCATAATGGTCTTAAGCGACCCGTCTTGAAACACGGACCAAGGAGTCTAACATCTATGCGAGTGTTCGGGTGGAAAACCCTTGCGCGTAATTAAAGTGAACGGAGGTGTGAACCC---TT---CACGGGGTGCAACATCGACCGGTCCTGATGTCTTCGGAAGGATCTGAGTAAGAGCATAGCTGTTGGGACCCGAAAGATGGTGAACTATGCCTGAATAGGGTGAAGCCAGAGGAAACTCTGGTGGAGGCTCGCAGCGGTTCTGACGTGCAAATCGATCGTCAAATTTGGGTATAGGGGCGAAAGACTAATCGCGTTGATGTCGTACATCACCGTTGGTACCCCTGGAAATCCGCTGGTCAACTTCATGGCCGAGCAGAACATGGAATTCCTGGAGGAATACGAGCCGCAGAGATCGCCGAATGCTACGAAGATCTTCCTCAACGGAGTCTGGATCGGTATTCACAGAGACCCTCTTCACCTCGTACGCCTGGTCCAAGAACTTCGGAGACGTGGCTCCATTAGTCATGAAGTCAGTGTCATTCGAGACATTCGAGACCGCGAGTTCAAGATCTTCACCGATGCTGGCCGTGTCTGTCGTCCATTGTTCGTTATTGACAATGATCCGACGCACGAACGTAGAGGGCAGTTGGTCTTGACCAAGGAGCATGTGCAGCAACTAGATGAAGATCATGATCTTCCACCTGGTGAGAAGTTTGGCTGGGAAGGCTTGCTTGAGTGTGGAGCCGTCGAATACGTGGATGCGGAAGAAGAGGAAACCATCATGATCGTGATGACCCCAGACGACCTCGAGGTGTCACGGCAGGTGGCGCAGGGCTACGAGTTGGCTGAAGAAACGGATCTCAACAAGCGTGTCAAGGCGCCAATCAACAAGAACACGAGTCAGTACACTCATTGCGAA
>14707
GCTGC-GCGTGCTGGACG-----GCG-TGC-CTCCTTGACC-ATCTC---ACC-GGGTGTGGTGGG----GA-TCAC--GGGGTGTCG--GCGCGGAAGGCTTTACCACAAAC-CCTTGTGTTTAC-ATGTTTT-----CTGTCTGAACT-GTCATAAGA-ATAA--TTAA----AACTTTCAACAACGGATCTCTTGGTTCTCGCATCGATGAAGAACGCAGCGAAATGCGATAAGTAGTGTGAATTGCAGAATTCCGTGAATCATCGAATCTTTGAACGCACATTGCGCCTCCT-----GGTATTCCGGGAGGC-ATGCCTGTTCGAGCGTCATTAAAATCAAATCAA-----GCGTTTGT-------GCTTGGTCATGGAGGAGGAG----TTCACCC------TGTG--GTC-TCCCC---TCCGAAATCCAAA--GGCGGAAAGACTCCGGTACA-CGGCGTAGT-ACTAACG--TTCGCTT-CGT--ACCTGGAATC-CTACCT-GCCGGCAAACCCCC-CACAATTCTCTTGCGAGTGAAGCGGCAAAAGCTCAAATTTGAAATC-GGTGTGCCTAAAGTACATT-GAGTTGTAATTTGGAGGGACAACTTCGGGCTGAACCACACCGTAAGTTCCTTGGAACAGGACATCATAGAGGGTGAGAATCCCGTGTCTTGGTGTCGGGTCAAACC-ATGTGAAGTGTCTCCGACGAGTCGAGTTGTTTGGGAATGCAGCTCAAAATGGGTGGTAAATTTCATCTAAAGCTAAATATTGGCGAGAGACCGATAGCGCACAAGTAGAGTGATCGAAAGATGAAAAGCACTTTGAAAAGAGAGTCAAAAAGTACGTGAAATTGTTGAAAGGGAAGCGCTTACGACCAGACTCGATCTTTGGTGATCAGCCGGACTTCGGTTCGGTGCC-CTCGCCTTTGATTGGGCCAGCATCGGTTCTGACGGTGGGATAAAAGGA-GGAGGAATGTAGCTCCTC---TCGGGGAGTGTTA-TAGCCACCTTCACAATGCTACCAGTCGGGACCGAGGACCGCGCTTCGGCTAGGATGCTGGCATAATGGTCTTAAGCGACCCGTCTTGAAACACGGACCAAGGAGTCTAACATCTATGCGAGTGTTCGGGTGGAAAACCCTTGCGCGTAATTAAAGTGAACGGAGGTGTGAACCC---TT---CACGGGGTGCAACATCGACCGGTCCTGATGTTTTCGGAAGGATCTGAGTAAGAGCATAGCTGTTGGGACCCGAAAGATGGTGAACTATGCCTGAATAGGGTGAAGCCAGAGGAAACTCTGGTGGAGGCTCGCAGCGGTTCTGACGTGCAAATCGATCGTCAAATTTGGGTATAGGGGCGAAAGACTAATCGCGTTGATGTCGTACATCACCGTCGGTACCCCTGGAAATCCGCTGGTCAACTTCATGGCCGAGCAGAACATGGAATTCCTGGAGGAATACGAGCCGCAGAGGTCGCCGAATGCTACGAAGATCTTCCTCAACGGAGTCTGGATCGGTATTCACAGAGACCCTCTTCACCTCGTACGCCTGGTCCAAGAACTTCGGAGACGTGGCTCCATTAGTCATGAAGTCAGTGTCATTCGAGACATTCGAGACCGCGAGTTTAAGATCTTCACCGATGCTGGCCGTGTCTGTCGTCCATTGTTCGTTATTGACAATGATCCGACACACGAACGTAGAGGGCAGTTGGTCTTGACCAAGGAGCATGTGCAGCAACTAGATGAAGATCATGATCTTCCACCTGGTGAGAAGTTTGGCTGGGAAGGCTTGCTTGAGTGTGGAGCCGTCGAATACGTGGATGCGGAAGAAGAGGAAACCATCATGATCGTGATGACCCCAGACGACCTCGAGGTGTCACGGCAGGTGGCGCAGGGCTACGAGTTGGCTGAAGAAACGGATCTCAACAAGCGTGTCAAGGCGCCAATCAACAAGAACACGAGTCAGTACACTCATTGCGAA
>4929
GCTGC-GTGTGCTGCATA-----GCG-TGC-CTCCTTGACC-ATCTC---ACC-GAGTGTGGGGTGGG--GA-TCAC--GGAGTGTCG--GCACGGAAGGCTTTACCACAAAC-CCTTGTGTTTCC-ATGTTTT-----CTGTCTGAACT-GTCATACGA-ATAA--TTAA----AACTTTCAACAACGGATCTCTTGGTTCTCGCATCGATGAAGAACGCAGCGAAATGCGATAAGTAGTGTGAATTGCAGAATTCCGTGAATCATCGAATCTTTGAACGCACATTGCGCCTCCT-----GGTATTCCGGGAGGC-ATGCCTGTTCGAGCGTCATTAAAATCAAATCAA-----GCGTTTGT-------GCTTGGTCATGGAGGAAGAG----TCCACCT------TGATG-GTC-TCCCC---ACCCAAACCCAAA--GGCGGAAAGACTCCGGTACA-CGGCGTAGT-ACTAACG--TTCGCTT-CGT--ACCTGGAATC-CTACCT-GCCGGCAAAACCCC-CACAATTCTCTTGCGAGTGAAGCGGCAAAAGCTCAAATTTGAAATC-GGTGTGCTTAAAGTGCATT-GAGTTGTAATTTGGAGGGACAACTTCGGGCTGAACCACACCGTAAGTTCCTTGGAACAGGACATCATAGAGGGTGAGAATCCCGTGTCTTGGTGTCGGGTCAAACC-ATGTGAAGTGTCTCCGACGAGTCGAGTTGTTTGGGAATGCAGCTCAAAATGGGTGGTAAATTTCATCTAAAGCTAAATATTGGCGAGAGACCGATAGCGCACAAGTAGAGTGATCGAAAGATGAAAAGCACTTTGAAAAGAGAGTTAAAAAGTACGTGAAATTGTTGAAAGGGAAGCGCTTACGACCAGACTCGATCTTTGGTGATCAGCCGGACTTCGGTTCGGTGCC-CTCGCCATTGATTGGGCCAGCATCGGTTCTGACGGTGGGATAAAAGGA-GGAGGAATGTAGCTCCTC---TCGGGGAGTGTTA-TAGCCACCTTCACAATGCCACCAGTCGGGACCGAGGACCGCGCTTCGGCTAGGATGCTGGTGTAATGGTCTTAAGCGACCCGTCTTGAAACACGGACCAAGGAGTCTAACATCTATGCGAGTGTTCGGGTGGAAAACCCTTGCGCGTAATGAAAGTGAACGGAGGTGTGAACCC---TT---CACCGGGTGCAACATCGACCGGTCCTGATGTCTTCGGAAGGATCTGAGTAAGAGCATAGCTGTTGGGACCCGAAAGATGGTGAACTATGCCTGAATAGGGTGAAGCCAGAGGAAACTCTGGTGGAGGCTCGCAGCGGTTCTGACGTGCAAATCGATCGTCAAATTTGGGTATAGGGGCGAAAGACTAATCG????????????????????????????????????????????????????????????????????????????????????????????????????ATCGCCGAATGCTACGAAGATCTTCCTCAACGGAGTCTGGATTGGTATTCACAGAGATCCTCTTCACCTCGTACGCCTGGTCCAAGAACTTCGGAGRCGTGGCTCCATCAGTCATGAAGTCAGTSTCATCCGAGAYATTCGAGACCGCGAGTTCAAGATCTTCACCGATGCTGGCCGTGTCTGTCGTCCATTGTTCGTTATTGACAATGATCCGACACACGAACGTAGAGGACAGTTGGTCTTGACCAAGGAGCATGTGCAGAAACTAGRTGAAGATCATGATCTTCTACCTGGTGAGAAGTTTGGCTGGGAAGGCTTGCTTGAGTGTGGAGCCGTCGAATACGTGGATGCGGAAGAAGAGGAAACCATCATGATCGTGATGACTCSCGACGATSTCGAGGTGTCACGGCAGGTGGCGCAGGGCTACGAGTTGGCTGAAGARACGGATCTC?????????????????????????????????????????????????????????
>5345
GCTGC-GCGCGCTGTATA-----GCG-TGC-CTCCTTGACC-ATCTC---ACC-GAGTGTGGGGTGGG--GA-TCAC--GGAGTGTCG--GCACGGAAGGCTTTACCACAAAC-CCTCGTGTTTCC-ATGTTTT-----CTGTCTGAACT-GTCATACAA-ATAA--TTAA----AACTTTCAACAACGGATCTCTTGGTTCTCGCATCGATGAAGAACGCAGCGAAATGCGATAAGTAGTGTGAATTGCAGAATTCCGTGAATCATCGAATCTTTGAACGCACATTGCGCCTCCT-----GGTATTCCGGGAGGC-ATGCCTGTTCGAGCGTCATTAAAATCAAATCAA-----GCGTTTGT-------GCTTGGTCATGGAGGAAGAG----TCCACCT------TGATG-GTC-TCCCC---ACCGAAATCCAAA--GGCGGAAAGATTCCGGTACA-CGGCGTAGT-ACTAACG--TTCGCTT-CGT--ACCTGGAATC-CTACCT-GCCGGCGAACCCCC-CACAACCCTCTTGCGAGTGAAGCGGCAAAAGCTCAAATTTGAAATC-GGTGTGCYTAAAGTGCATT-GAGTTGTAATTTGGAGGGACAACTTCGGGCTGAACCACACCGTAAGTTCCTTGGAACAGGACATCATAGAGGGTGAGAATCCCGTGTCTTGGTGTCGGGTCAAACC-ATGTGAAGTGTCTCCGACGAGTCGAGTTGTTTGGGAATGCAGCTCAAAATGGGTGGTAAATTTCATCTAAAGCTAAATATTGGCGAGAGACCGATAGCGCACAAGTAGAGTGATCGAAAGATGAAAAGCACTTTGAAAAGAGAGTTAAAAAGTACGTGAAATTGTTGAAAGGGAAGCGCTTACGACCAGACTCGATCTTTGGTGATCAGCCGGACTTCGGTTCGGTGCC-CTCGCCATTGGTCGGGCCAGCATCGGTTCCGGCGGTGGGATAAAAGGA-GGAGGAATGTAGCTCCTC---TCGGGGAGTGTTA-TAGCCACCTTCACAATGCCACCAGTCGGGACCGAGGACCGCGCTTCGGCTAGGATGCTGGTGTAATGGTCTTAAGCGACCCGTCTTGAAACACGGACCAAGGAGTCTAACATCTATGCGAGTGTTCGGGTGGAAAACCCTTGCGCGTAATGAAAGTGAACGGAGGTGTGAACCC---TT---CACGGGGTGCAACATCGACCGGTCCTGATGTCTTCGGAAGGATCTGAGTAAGAGCATAGCTGTTGGGACCCGAAAGATGGTGAACTATGCCTGAATAGGGTGAAGCCAGAGGAAACTCTGGTGGAGGCTCGCAGCGGTTCTGACGTGCAAATCGATCGTCAAATTTGGGTATAGGGGCGAAAGACTAATCGCGTTGATGTCGTACATCACCGTCGGTACCCCTGGAAATCCGCTGGTCAACTTCATGGCCGAGCAGAACATGGAATTCCTGGAGGAGTACGAGCCGCAGAGATCGCCGAATGCTACGAAGATCTTCCTCAACGGAGTCTGGATCGGTATTCACAGAGATCCTCTTCACCTCGTACGCCTAGTCCAAGAACTTCGGAGACGTGGCTCCATTAGTCATGAAGTCAGTGTCATCCGAGACATTCGAGACCGCGAGTTCAAGATCTTCACCGATGCTGGCCGTGTCTGCCGACCATTGTTCGTTATTGACAATGATCCGACACACGAACGTAGAGGACAGTTGGTCTTGACCAAGGAGCATGTGCAACAACTAGATGAAGATCATGATCTTCTACCTGGTGAGAAGTTTGGCTGGGAAGGCTTGCTTGAGTGTGGAGCCGTCGAATACGTGGATGCGGAAGAAGAGGAAACCATCATGATCGTGATGACCCCAGACGATCTCGAGGTGTCACGGCAGGTGGCGCAGGGCTACGAGTTGGCTGAAGAAACGGATCTCAACAAGCGTGTCAAGGCGCCAATCAACAAGAACACGAGTCAGTACACTCATTGCGAA
>14708
GCTGC-GTGTGCTGCATA-----GCG-TGC-CTCCTTGACC-ATCTC---ACC-GAGTGTGGGGTGGG--GA-TCAC--GGAGTGTCG--GCACGGAAGGCTTTACCACAAAC-CCTTGTGTTTCC-ATGTTTT-----CTGTCTGAACT-GTCATACGA-ATAA--TTAA----AACTTTCAACAACGGATCTCTTGGTTCTCGCATCGATGAAGAACGCAGCGAAATGCGATAAGTAGTGTGAATTGCAGAATTCCGTGAATCATCGAATCTTTGAACGCACATTGCGCCTCCT-----GGTATTCCGGGAGGC-ATGCCTGTTCGAGCGTCATTAAAATCAAATCAA-----GCGTTTGT-------GCTTGGTCATGGAGGAAGAG----TCCACCT------TGATATGGTCTCCCC---ACCCAAACCCAAA--GGCGGAAAGACTCCGGTACA-CGGCGTAGT-ACTAACG--TTCGCTT-CGT--ACCTGGAATC-CTACCT-GCCGGCAAAACCCC-CACAATTCTCTTGCGAGTGAAGCGGCAAAAGCTCAAATTTGAAATC-GGTGTGCTTAAAGTGCATT-GAGTTGTAATTTGGAGGGACAACTTCGGGCTGAACCACACCGTAAGTTCCTTGGAACAGGACATCATAGAGGGTGAGAATCCCGTGTCTTGGTGTCGGGTCAAACC-ATGTGAAGTGTCTCCGACGAGTCGAGTTGTTTGGGAATGCAGCTCAAAATGGGTGGTAAATTTCATCTAAAGCTAAATACTGGCGAGAGACCGATAGCGCACAAGTAGAGTGATCGAAAGATGAAAAGCACTTTGAAAAGAGAGTTAAAAAGTACGTGAAATTGTTGAAAGGGAAGCGCTTACGACCAGACTCGATCTTTGGTGATCAGCCGGACTTCGGTTCGGTGCC-CTCGCCATTGATTGGGCCAGCATCGGTTCTGACGGTGGGATAAAAGGA-GGAGGAATGTAGCTCCTC---TCGGGGAGTGTTA-TAGCCACCTTCACAATGCCACCAGTCGGGACCGAGGACCGCGCTTCGGCTAGGATGCTGGTGTAATGGTCTTAAGCGACCCGTCTTGAAACACGGACCAAGGAGTCTAACATCTATGCGAGTGTTCGGGTGGAAAACCCTTGCGCGTAATGAAAGTGAACGGAGGTGTGAACCC---TT---CACGGGGTGCAACATCGACCGGTCCTGATGTCTTCGGAAGGATCTGAGTAAGAGCATAGCTGTTGGGACCCGAAAGATGGTGAACTATGCCTGAATAGGGTGAAGCCAGAGGAAACTCTGGTGGAGGCTCGCAGCGGTTCTGACGTGCAAATCGATCGTCAAATTTGGGTATAGGGGCGAAAGACTAATCGCGTTGATGTCGTACATCACCGTCGGTACCCCTGGAAATCCGCTGGTCAACTTCATGGCCGAACAGAACATGGAATTCCTGGAGGAGTACGAGCCGCAGAGATCGCCGAATGCTACGAAGATCTTCCTCAACGGAGTCTGGATTGGTATTCACAGAGATCCTCTTCACCTCGTACGCCTGGTCCAAGAACTTCGGAGGCGTGGCTCCATCAGTCATGAAGTCAGTSTCATCCGAGACATTCGAGACCGCGAGTTCAAGATCTTCACCGATGCTGGCCGTGTCTGTCGTCCATTGTTCGTTATTGACAATGATCCGACACACGAACGTAGAGGACAGTTGGTCTTGACCAAGGAGCATGTGCAGAAACTAGGTGAAGATCATGATCTTCYACCTGGTGAGAAGTTTGGCTGGGAAGGCTTGCTTGAGTGTGGAGCCGTCGAATACGTGGATGCGGAAGAAGAGGAAACCATCATGATCGTGATGACTCCCGACGATCTCGAGGTGTCACGGCAGGTGGCGCAGGGCTACGAGTTGGCTGAAGAAACGGATCTCAACAAGCGTGTCAAGGCGCCAATCARCAAGCACAGSAGTCAGTACACTCATTGCGAA
>24459
GCTGC-GTGTGCTGCATA-----GCG-TGC-CTCCTTGACC-ATCTC---ACC-GAGTGTGGGGTGGG--GA-TCAC--GGAGTGTCG--GCACGGAAGGCTTTACCACAAAC-CCTTGTGTTTCC-ATGTTTT-----CTGTCTGAACT-GTCATACGA-ATAA--TTAA----AACTTTCAACAACGGATCTCTTGGTTCTCGCATCGATGAAGAACGCAGCGAAATGCGATAAGTAGTGTGAATTGCAGAATTCCGTGAATCATCGAATCTTTGAACGCACATTGCGCCTCCT-----GGTATTCCGGGAGGC-ATGCCTGTTCGAGCGTCATTAAAATCAAATCAA-----GCGTTTGT-------GCTTGGTCATGGAGGAAGAG----TCCACCT------TGATATGGTCTCCCC---ACCCAAACCCAAA--GGCGGAAAGACTCCGGTACA-CGGCGTAGT-ACTAACG--TTCGCTT-CGT--ACCTGGAATC-CTACCT-GCCGGCAAAACCCC-CACAATTCTCTTGCGAGTGAAGCGGCAAAAGCTCAAATTTGAAATC-GGTGTGCTTAAAGTGCATT-GAGTTGTAATTTGGAGGGACAACTTCGGGCTGAACCACACCGTAAGTTCCTTGGAACAGGACATCATAGAGGGTGAGAATCCCGTGTCTTGGTGTCGGGTCAAACC-ATGTGAAGTGTCTCCGACGAGTCGAGTTGTTTGGGAATGCAGCTCAAAATGGGTGGTAAATTTCATCTAAAGCTAAATACTGGCGAGAGACCGATAGCGCACAAGTAGAGTGATCGAAAGATGAAAAGCACTTTGAAAAGAGAGTTAAAAAGTACGTGAAATTGTTGAAAGGGAAGCGCTTACGACCAGACTCGATCTTTGGTGATCAGCCGGACTTCGGTTCGGTGCC-CTCGCCATTGATTGGGCCAGCATCGGTTCTGACGGTGGGATAAAAGGA-GGAGGAATGTAGCTCCTC---TCGGGGAGTGTTA-TAGCCACCTTCACAATGCCACCAGTCGGGACCGAGGACCGCGCTTCGGCTAGGATGCTGGTGTAATGGTCTTAAGCGACCCGTCTTGAAACACGGACCAAGGAGTCTAACATCTATGCGAGTGTTCGGGTGGAAAACCCTTGCGCGTAATGAAAGTGAACGGAGGTGTGAACCC---TT---CACGGGGTGCAACATCGACCGGTCCTGATGTCTTCGGAAGGATCTGAGTAAGAGCATAGCTGTTGGGACCCGAAAGATGGTGAACTATGCCTGAATAGGGTGAAGCCAGAGGAAACTCTGGTGGAGGCTCGCAGCGGTTCTGACGTGCAAATCGATCGTCAAATTTGGGTATAGGGGCGAAAGACTAATCGCGTTGATGTCGTACATCACCGTCGGTACCCCTGGAAATCCGCTGGTCAACTTCATGGCCGAACAGAACATGGAATTCCTGGAGGAGTACGAGCCGCAGAGATCGCCGAATGCTACGAAGATCTTCCTCAACGGAGTCTGGATTGGTATTCACAGAGATCCTCTTCACCTCGTACGCCTGGTCCAAGAACTTCGGAGGCGTGGCTCCATCAGTCATGAAGTCAGTCTCATCCGAGACATTCGAGACCGCGAGTTCAAGATCTTCACCGATGCTGGCCGTGTCTGTCGTCCATTGTTCGTTATTGACAAYGATCCGACACACGAACGTAGAGGACAGTTGGTCTTGACCAAGGAGCATGTGCAGAAACTAGGTGAAGATCATGATCTTCTACCTGGTGAGAAGTTTGGCTGGGAAGGCTTGCTTGAGTGTGGAGCCGTCGAATACGTGGATGCGGAAGAAGAGGAAACCATCATGATCGTGATGACTCCCGACGATCTCGAGGTGTCACGGCAGGTGGCGCAGGGCTACGAGTTGGCTGAAGAAACGGATCTCAACAAGCGTGTCAAGGCGCCAATCA????????????????????????????????
>24460
GCTGC-GCGTGCTGGAAA-----GCG-TGC-CTCCTCGACC-GTGTC---ACC-CAGTGTGGTGGGGG--GA-TCGT--GGAGCGTCG--GTGCGGAAGGCTTTACCACAAAC-TCGTGTACTTCC-ATGTTTT-----CTGTCTGAACT-GTCATATAA-ATAA-GTTAA----AACTTTCAACAACGGATCTCTTGGTTCTCGCATCGATGAAGAACGCAGCGAAATGCGATAAGTAGTGTGAATTGCAGAATTCCGTGAATCATCGAATCTTTGAACGCACATTGCGCCTCCT-----GGTATTCCGGGAGGC-ATGCCTGTTCGAGCGTCATTAAAACCAATTCAA-----GCGTTTCT-------GCTTGGTCATGGAGGAAGAG--TGTCCACCC------TGTG--GCCCTCCCC---CCCGAAATCCAAG--GGCGGAAAGACTCCGGTACT-CGGTGTAGT-ACTAACG--TTCACTT-TGT--ATCCGGAGTC-GTACCA-GCCGGTAAACCCCC-CACAATTCTCTTGCGAGTGAAGCGGCAAAAGCTCAAATTTAAAATC-GGTGTGCCTGAAGTACATC-GAGTTGTAATTTGGAGGGACAACTTCGGGCTGAACCACACCGTAAGTTTCTTGGAACGGTACATCATAGAGGGTGAGAATCCCGTGTCTTGGTGTAGGGTCAAACC-ATGTGAAGTGTCTCCGACGAGTCGAGTTGTTTGGGAATGCAGCTCAAAATGGGTGGTAAATTTCATCTAAAGCTAAATATTGGCGAGAGACCGATAGCGCACAAGTAGAGTGATCGAAAGATGAAAAGCACTTTGAAAAGAGAGTCAAAAAGTACGTGAAATTGTTGAAAGGGAAGCGCTTACGACCAGACTCGATCTTTGGTGATCAGCCGGACTTCGGTTCGGTGCC-CTCACCATTGATTGGGCCAGCATCGGTTCTGACGGTGGGATAAAAGGA-GGAGGAATGTAGCTCCCC---TCGGGGAGTGTTA-TAGCCTCCTTCACAATGCCACCAGTCGGGACCGAGGACCGCGCTTCGGCTAGGATGCTGGTGTAATGGTCTTAAGCGACCCGTCTTGAAACACGGACCAAGGAGTCTAACATCTATGCGAGTGTTCGGGTGGAAAACCCTTGCGCGTAATGAAAGTGAACGGAGGTGTGAACCC---TT---CACGGGGTGCAACATCGACCGGTCCTGATGTCTTCGGAAGGATCTGAGTAAGAGCATAGCTGTTGGGACCCGAAAGATGGTGAACTATGCCTGAATAGGGTGAAGCCAGAGGAAACTCTGGTGGAGGCTCGCAGCGGTTCTGACGTGCAAATCGATCGTCAAATTTGGGTATAGGGGCGAAAGACTAATCGCGTTGATGTCGTACATCACCGTCGGTACCCCTGGAAATCCGCTGGTCAACTTCATGGCCGAGCAGAACATGGAATTCCTGGAGGAGTACGAGCCGCAGAGATCGCCGAATGCTACGAAGATCTTCCTCAACGGAGTCTGGATCGGTATTCACAGAGATCCTCTTCACCTCGTACGCCTGGTCCAAGAACTTCGGAGACGTGGCTCCATTAGTCATGAAGTCAGTGTCATCCGAGATATTCGAGACCGCGAGTTCAAGATCTTCACCGATGCTGGCCGTGTCTGTCGTCCATTGTTCGTTATTGACAATGATCCGACACACGAACGTAGGGGGCAGTTGGTCTTGACCAAGGAGCATGTGCAGCAACTAGATGAAGATCATGATCTTCTACCTGGTGAGAAGTTCGGCTGGGAAGGGTTGCTTGAGTGTGGAGCCGTCGAATACGTAGATGCGGAAGAAGAGGAAACCATCATGATCGTGATGACCCCAGACGATCTCGAGGTGTCACGGCAGGTGGCGCAGGGCTACGAGTTGGCCGAGGAAACGGATCTCAACAAGCGTGTCAAGGCGCCAATCAACAAGAACACGAGTCAGTACACTCATTGCGAA
>24461
GCTGC-GCGTGCTGGAAA-----GCG-TGC-CTCCCCGACC-GTCTC---ACC-AGGTGTGGTGGG----GC-TCCC--GGAGCGTCG--GCGCGGAAGGATCTACCACAAAC-TCTTTCGTTTCC-ATTTTTTTTT--CTGTCTGAAAT-GTCATACAAAATAA--TTAA----AACTTTCAACAACGGATCTCTTGGTTCTCGCATCGATGAAGAACGCAGCGAAATGCGATAAGTAGTGTGAATTGCAGAATTCCGTGAATCATCGAATCTTTGAACGCACATTGCGCCTCCT-----GGTATTCCGGGAGGC-ATGCCTGTTCGAGCGTCATTAAAATCAAATCAA-----GCATCCGT-------GCTTGGTCATGGAGGAAGAG----TCCACCC------TGTG--GTC-TCCCC---ACTGAAATCGAAA--GGCGGAAAGACTCCGGTACA-CGGTGTAGT-ACTAACG--TTCGCTT-CGT--ATCTGGAGTC-GTACCT-GCCGGCAAACCCCC-CACGATTT????GCGAGTGAAGCGGCAAAAGCTCAAATTTGAAATC-GGTGTGTCTAAGGTACATC-GAGTTGTAATTTGGAGGGACAACTTCGGGCTGAACCACACCGTAAGTTTCTTGGAACAGGACATCATAGAGGGTGAGAATCCCGTGTCTTGGTGTAGGGTCAAACC-ATGTGAAGTGTCTCCGACGAGTCGAGTTGTTTGGGAATGCAGCTCAAAATGGGTGGTAAATTTCATCTAAAGCTAAATATTGGCGAGAGACCGATAGCGCACAAGTAGAGTGATCGAAAGATGAAAAGCACTTTGAAAAGAGAGTTAAAAAGTACGTGAAATTGTTGAAAGGGAAGCGCTTACGACCAGACTCGATCTTTGGTGATCAGCCGGACTTCGGTTTGGTGCC-CTCGCCATTGATTGGGCCAGCATCGGTTCTGACGGTGGGATAAAAGGA-GGAGGAATGTAGCTCCTC---TCGGGGAGTGTTA-TAGCCACCTTCACAATGCCACCAGTTGGGACCGAGGACCGCGCTTCGGCTAGGATGCTGGTGTAATGGTCTTAAGCGACCCGTCTTGAAACACGGACCAAGGAGTCTAACATCTATGCGAGTGTTCGGGTGGAAAACCCTTGCGCGTAATGAAAGTGAACGGAGGTGTGAACCC---TT---CGCCGGGTGCAACATCGACCGGTCCTGATGTCTTCGGAAGGATCTGAGTAAGAGCATAGCTGTTGGGACCCGAAAGATGGTGAACTATGCCTGAATAGGGTGAAGCCAGAGGAAACTCTGGTGGAGGCTCGCAGCGGTTCTGACGTGCAAATCGATCGTCAAATTTGGGTATAGGGGCGAAAGACTAATCGCATTGATGTCGTACATCACCGTCGGTACCCCTGGAAATCCGCTGGTCAACTTCATGGCCGAGCAGAACATGGAATTCCTGGAGGAGTACGAGCCGCAGAGATCGCCGAATGCTACGAAGATCTTCCTCAACGGAGTYTGGATCGGTATTCACAGAGATCCTCTTCACCTCGTACGCCTGGTCCAAGAACTTCGGAGACGTGGCTCCATTAGTCATGAAGTCAGTGTCATCCGAGATATTCGAGACCGCGAGTTCAAGATYTTCACCGATGCTGGCCGTGTCTGTCGTCCATTGTTCGTTATTGACAATGATCCGACACACGAACGTAGAGGGCAGTTGGTCTTGACCAAGGAGCATGTGCAGCAACTAGATGAAGATCATGATYTTYTACCCGGTGAGAAGTTTGGCTGGGAAGGCTTGCTTGAGTGTGGAGCCGTCGAATACGTGGATGCGGAAGAAGAGGAAACCATCATGATCGTGATGACGCCAGACGATCTCGAGGTGTCACGGCAGGTGGCGCAGGKYTACGAGTTGGYTGAGGAAACGGATCTCAACAAGCGCGTCAAGGCGCCAATCAACAAGAACACGAGTCAGTACACTCATTGCGAA
>24462
GCTGC-GCGTGCTGGATA-----GCG-TGC-CTCCTGGACC-ATCTC---ACC-GATTGCGGTGGG----GA-TCAC--GGAGTGCCG--GCGCGGAAGGCTTTACCACAAAC-CCTTATGTTTCC-ATGTCTT-----CTGTCTGAACT-GTCATACAA-ATGA--TTAA----AACTTTCAACAACGGATCTCTTGGTTCTCGCATCGATGAAGAACGCAGCGAAATGCGATAAGTAGTGTGAATTGCAGAATTCCGTGAATCATCGAATCTTTGAACGCACATTGCGCCTCCT-----GGTATTCCGGGAGGC-ATGCCTGTTCGAGCGTCATTAAAATCAAATCAA-----GCGTTTGTT------GCTTGGTCATGGAGGAAGAG----TCCACCC------TGTG--GTC-TCCCC---ACCGAAATCCAAA--GGCGGAAAGACTCAGGTACA-CGGCGTAGT-ACTAACG--TTCGCTT-CGT--ACCCAGAATC-CTACCT-GCCGGCAAACCCCCCCACAATTCTCTTGCGAGTGAAGCGGCAAAAGCTCAAATTTGAAATC-GGTGTGCCTAAAGTACATT-GAGTTGTAATTTGGAGGGACAACTTCGGGCTGAACCACACCGTAAGTTCCTTGGAACAGGACATCATAGAGGGTGAGAATCCCGTGTCTTGGTGTCGGGTCAAACC-ATGTGAAGTGTCTCCGACGAGTCGAGTTGTTTGGGAATGCAGCTCAAAATGGGTGGTAAATTTCATCTAAAGCTAAATATTGGCGAGAGACCGATAGCGCACAAGTAGAGTGATCGAAAGATGAAAAGCACTTTGAAAAGAGAGTTAAAAAGTACGTGAAATTGTTGAAAGGGAAGCGCTTACGACCAGACTCGATCTTTGGTGATCAGCCGGACTTCGGTTCGGTGCC-CTCGCCATTGATTGGGCCAGCATCGGTTCTGACGGTGGGATAAAAGGA-GGAGGAATGTAGCTCCTC---TCGGGGAGTGTTA-TAGCCACCTTCACAATGCCACCAGTTGGGACCGAGGACCGCGCTTCGGCTAGGATGCTGGTGTAATGGTCTTAAGCGACCCGTCTTGAAACACGGACCAAGGAGTCTAACATCTATGCGAGTGTTCGGGTGGAAAACCCTTGCGCGTAATGAAAGTGAACGGAGGTGTGAACCC---TT---CACGGGGTGCAACATCGACCGGTCCTGATGTCTTCGGAAGGATCTGAGTAAGAGCATAGCTGTTGGGACCCGAAAGATGGTGAACTATGCCTGAATAGGGTGAAGCCAGAGGAAACTCTGGTGGAGGCTCGCAGCGGTTCTGACGTGCAAATCGATCGTCAAATTTGGGTATAGGGGCGAAAGACTAATCGCGTTGATGTCGTACATCACCGTCGGTACCCCTGGAAATCCGCTGGTCAACTTCATGGCCGAGCAGAACATGGAATTCCTGGAGGAGTACGAGCCGCAGAGATCGCCGAATGCTACGAAGATCTTCCTCAACGGAGTCTGGATCGGTATTCACAGAGATCCTCTTCACCTCGTACGCCTGGTCCAAGAACTTCGGAGACGTGGCTCCATTAGTCATGAAGTCAGTGTCATCCGAGACATTCGAGACCGCGAGTTCAAGATCTTCACCGATGCTGGCCGTGTCTGTCGTCCATTGTTCGTTATTGACAATGATCCGACGCACGAGCGTAGAGGGCAGTTGGTCTTGACCAAGGAGCATGTGCAGCAACTAGATGAAGATCATGATCTTCTACCTGGTGAGAAGTTTGGCTGGGAAGGCTTGCTTGAGTGTGGAGCCGTCGAATACGTGGATGCGGAAGAAGAGGAAACCATCATGATCGTGATGACCCCAGACGATCTCGAGGTGTCACGGCAGGTGGCGCAGGGCTACGAGTTGGCTGAAGAAACGGATCTCAACAAGCGTGTCAAGGCGCCAATCAACAAGAACACGAGTCAGTACACTCATTGCGAA
>24463
GCTGC-GCGTGCTGGATA-----GCG-TGC-CTCCTGGACC-ATCTC---ACC-GATTGCGGTGGG----GA-TCAC--GGAGTGCCG--GCGCGGAAGGCTTTACCACAAAC-CCTTATGTTTCC-ATGTCTT-----CTGTCTGAACT-GTCATACAA-ATGA--TTAA----AACTTTCAACAACGGATCTCTTGGTTCTCGCATCGATGAAGAACGCAGCGAAATGCGATAAGTAGTGTGAATTGCAGAATTCCGTGAATCATCGAATCTTTGAACGCACATTGCGCCTCCT-----GGTATTCCGGGAGGC-ATGCCTGTTCGAGCGTCATTAAAATCAAATCAA-----GCGTTTGTT------GCTTGGTCATGGAGGAAGAG----TCCACCC------TGTG--GTC-TCCCC---ACCGAAATCCAAA--GGCGGAAAGACTCAGGTACA-CGGCGTAGT-ACTAACG--TTCGCTT-CGT--ACCCAGAATC-CTACCT-GCCGGCAAACCCCCCCACAATTCTCTTGCGAGTGAAGCGGCAAAAGCTCAAATTTGAAATC-GGTGTGCCTAAAGTACATT-GAGTTGTAATTTGGAGGGACAACTTCGGGCTGAACCACACCGTAAGTTCCTTGGAACAGGACATCATAGAGGGTGAGAATCCCGTGTCTTGGTGTCGGGTCAAACC-ATGTGAAGTGTCTCCGACGAGTCGAGTTGTTTGGGAATGCAGCTCAAAATGGGTGGTAAATTTCATCTAAAGCTAAATATTGGCGAGAGACCGATAGCGCACAAGTAGAGTGATCGAAAGATGAAAAGCACTTTGAAAAGAGAGTTAAAAAGTACGTGAAATTGTTGAAAGGGAAGCGCTTACGACCAGACTCGATCTTTGGTGATCAGCCGGACTTCGGTTCGGTGCC-CTCGCCATTGATTGGGCCAGCATCGGTTCTGACGGTGGGATAAAAGGA-GGAGGAATGTAGCTCCTC---TCGGGGAGTGTTA-TAGCCACCTTCACAATGCCACCAGTTGGGACCGAGGACCGCGCTTCGGCTAGGATGCTGGTGTAATGGTCTTAAGCGACCCGTCTTGAAACACGGACCAAGGAGTCTAACATCTATGCGAGTGTTCGGGTGGAAAACCCTTGCGCGTAATGAAAGTGAACGGAGGTGTGAACCC---TT---CACGGGGTGCAACATCGACCGGTCCTGATGTCTTCGGAAGGATCTGAGTAAGAGCATAGCTGTTGGGACCCGAAAGATGGTGAACTATGCCTGAATAGGGTGAAGCCAGAGGAAACTCTGGTGGAGGCTCGCAGCGGTTCTGACGTGCAAATCGATCGTCAAATTTGGGTATAGGGGCGAAAGACTAATCGCGTTGATGTCGTACATCACCGTCGGTACCCCTGGAAATCCGCTGGTCAACTTCATGGCCGAGCAGAACATGGAATTCCTGGAGGAGTACGAGCCGCAGAGATCGCCGAATGCTACGAAGATCTTCCTCAACGGAGTCTGGATCGGTATTCACAGAGATCCTCTTCACCTCGTACGCCTGGTCCAAGAACTTCGGAGACGTGGCTCCATTAGTCATGAAGTCAGTGTCATCCGAGACATTCGAGACCGCGAGTTCAAGATCTTCACCGATGCTGGCCGTGTCTGTCGTCCATTGTTCGTTATTGACAATGATCCGACGCACGAGCGTAGAGGGCAGTTGGTCTTGACCAAGGAGCATGTGCAGCAACTAGATGAAGATCATGATCTTCTACCTGGTGAGAAGTTTGGCTGGGAAGGCTTGCTTGAGTGTGGAGCCGTCGAATACGTGGATGCGGAAGAAGAGGAAACCATCATGATCGTGATGACCCCAGACGATCTCGAGGTGTCACGGCAGGTGGCGCAGGGCTACGAGTTGGCTGAAGAAACGGATCTCAACAAGCGTGTCAAGGCGCCAATCAACAAGAACACGAGTCAGTACACTCATTGCGAA
>24464
GCTGC-GCATGCTGGACG-----GCG-TGC-CTCCTTGACC-AACAC---ACT-GGGTGTGATGGG----GA-TCAC--GGGGTGTCG--GCGCGGAAGGCTTTACCACAAAC-CCTTGTGTTTCC-ATGTTTT-----CTGTCTGAACT-GTCATAAGA-ATGA--TTAA----AACTTTCAACAACGGATCTCTTGGTTCTCGCATCGATGAAGAACGCAGCGAAATGCGATAAGTAGTGTGAATTGCAGAATTCCGTGAATCATCGAATCTTTGAACGCACATTGCGCCTCCT-----GGTATTCCGGGAGGC-ATGCCTGTTCGAGCGTCATTAAAATCAAATCAA-----GTGTTTGT-------GCTTGGTCATGGAACAGGAG----TCCACCC------TGTG--GTC-TCCGC---TCCGAAATCCAAA--GGCGGAAAGACTCCGGTACG-CGGCGTAGT-ACTAACG--TTCGCTT-CGT--ACCTGGAATC-CTACCT-GCCGGCAAACCCCC-CACAATTCTCTTGCGAGTGAAGCGGCAAAAGCTCAAATTTGAAATC-GGTGTGCCTAAAGTACATT-GAGTTGTAATTTGGAGGGACAACTTCGGGCTGAACCACACCGTAAGTTCCTTGGAACAGGACATCATAGAGGGTGAGAATCCCGTGTCTTGGTGTCGGGTCAAACC-ATGTGAAGTGTCTCCGACGAGTCGAGTTGTTTGGGAATGCAGCTCAAAATGGGTGGTAAATTTCATCTAAAGCTAAATATTGGCGAGAGACCGATAGCGCACAAGTAGAGTGATCGAAAGATGAAAAGCACTTTGAAAAGAGAGTCAAAAAGTACGTGAAATTGTTGAAAGGGAAGCGCTTACGACCAGACTCGATCTTTGGTGATCAGCCGGACTTCGGTTCGGTGCC-CTTGCCATTGATTGGGCCAGCATCGGTTCTGACGGTGGGATAAAAGGA-GGAGGAATGTAGCTCCTC---TCGGGGAGTGTTA-TAGCCACCTTCACAATGCTACCAGTCGGGACCGAGGACCGCGCTTCGGCTAGGATGCTGGCATAATGGTCTTAAGCGACCCGTCTTGAAACACGGACCAAGGAGTCTAACATCTATGCGAGTGTTCGGGTGGAAAACCCTTGCGCGTAATTAAAGTGAACGGAGGTGTGAACCC---TT---CACGGGGTGCAACATCGACCGGTCCTGATGTCTTCGGAAGGATCTGAGTAAGAGCATAGCTGTTGGGACCCGAAAGATGGTGAACTATGCCTGAATAGGGTGAAGCCAGAGGAAACTCTGGTGGAGGCTCGCAGCGGTTCTGACGTGCAAATCGATCGTCAAATTTGGGTATAGGGGCGAAAGACTAATCGCGTTGATGTCGTACATCACCGTCGGTACCCCTGGAAATCCGCTGGTCAACTTCATGGCCGAGCAGAACATGGAATTCCTGGAGGAATACGAGCCGCAGAGATCGCCGAATGCTACGAAGATCTTCCTCAACGGAGTCTGGATCGGTATTCACAGAGACCCTCTTCACCTCGTACGCCTGGTCCAAGAACTTCGGAGACGTGGCTCCATTAGTCATGAAGTCAGTGTCATTCGAGACATTCGAGACCGCGAGTTCAAGATCTTCACCGATGCTGGCCGTGTCTGTCGTCCATTGTTCGTTATTGACAATGATCCGACACACGAACGTAGAGGGCAGTTGGTCTTGACCAAGGAGCATGTGCAGCAACTAGATGAAGATCATGATCTTCCACCTGGTGAGAAGTTTGGCTGGGAAGGCTTGCTTGAGTGTGGAGCCGTCGAATACGTGGATGCGGAAGAAGAGGAAACCATCATGATCGTGATGACCCCAGACGACCTCGAGGTGTCACGGCAGGTGGCGCAGGGCTACGAGTTGGCTGAAGAAACGGATCTCAACAAGCGTGTCAAGGCGCCAATCAACAAGAACACGAGTCAGTACACTCATTGCGAA
