# Supplementary material for: The Genus Picoa (Pyronemataceae, Pezizales) Revisited
Source: J Fungi (Basel). 2026 Jan 27;12(2):84. doi: 10.3390/jof12020084 (PMC12942025; doi:10.3390/jof12020084)
Supplement: Supplementary file 1 [file jof-12-00084-s001.zip › Supplementary File S2 - Dataset 2 - ITS.fas]

>40231
GCCGCCGTGTGCCCTCAG-----GGGGCACCCTCCAGGGCC---GCT---TCG--CATAGCGTGGCG------GG-TCGT--GGGGAGCCG--GCACGGAAGGGTTTACCGCAAAC-TCTTGTTTTTCC---ATGTCGT-----CTGTCTGAACT-GTCGTATAAA-ATAATTTAA----AACTTTCAACAACGGATCTCTTGGT-TCTCGCATCGATGAAGAACGCAGC-GAAATGCGATAAGTAGTGTGAATTGCAGAATTCCGTGAATCATCGAATCTTTGAACGCACATTGCGCCTCCTGGTATTCCGGGAGGC-ATGCCTGTTCGAGCGTCATTAAAATCAAATCAAGCACTTTT-GCATGGTCATGGAGGAAGAG--TTCACCCC--AGTG---GTC-TCCCC---AC???????????????????????????????????????????????????????????????????????????????????????????????????????????????
>40232
GCCGCTGTGTGCCCTCAG-----GTGGCACCCTCCAGGGCT---GCT---TCA--CACAGCGTGGCG------GG-TCCT--GGGGAGCCG--GCACGGAAGGGTTTACCGCAAAC-TCTTGTTTTTCC---ATGTCGT-----CTGTCTGAACT-GTCATATAAA-ATAATTTAA----AACTTTCAACAACGGATCTCTTGGT-TCTCGCATCGATGAAGAACGCAGC-GAAATGCGATAAGTAGTGTGAATTGCAGAATTCCGTGAATCATCGAATCTTTGAACGCACATTGCGCCTCCTGGTATTCCGGGAGGC-ATGCCTGTTCGAGCGTCATTAAAATCAAATCAAGCACTTTT-GCATGGTCATGGAGGAAGAG--TTCACCCC--AKTG---GTC-TCCCC---A????????????????????????????????????????????????????????????????????????????????????????????????????????????????
>JF908024_Geopora_sumneriana_MCVE16978
GCCGCCGTGTGCCCTCAG-----GTGGCACCCTCCAGGGCT---GCT---TCG--CATAGCGTGGCG------GG-TCGT--GGGGAGCCG--GCACGGAAGGGTTTACCGCAAAC-TCTTGTTTTTCC---ATGTCGT-----CTGTCTGAACT-GTCGTATAAA-ATAATTTAA----AACTTTCAACAACGGATCTCTTGGT-TCTCGCATCGATGAAGAACGCAGC-GAAATGCGATAAGTAGTGTGAATTGCAGAATTCCGTGAATCATCGAATCTTTGAACGCACATTGCGCCTCCTGGTATTCCGGGAGGC-ATGCCTGTTCGAGCGTCATTAAAATCAAATCAAGCACTTTT-GCATGGTCATGGAGGAAGAG--TTCACCCC--AGTG---GTC-TCCCC---ACCGAAATGCATG--GGCGGAAAAGTCACTGGTACT-CTGCGTAGT-AGTAACG--TTCGCTT-TGT--AAACAGTGTC-ATTCCT-GCCGGCAA-CCCCC-CACAATTCTCT
>MN200944_Geopora_sumneriana_RS_18_1000
GCCGCCGTGTGCCCTCAG-----GTGGCACCCTCCAGGGCT---GCT---TCG--CATAGCGTGGCG------GG-TCCT--GGGGAGCCG--GCACGGAAGGGTTTACCGCAAAC-TCTTGTTTTTCC---ATGTCGT-----CTGTCTGAACT-GTCGTATAAA-ATAATTTAA----AACTTTCAACAACGGATCTCTTGGT-TCTCGCATCGATGAAGAACGCAGC-GAAATGCGATAAGTAGTGTGAATTGCAGAATTCCGTGAATCATCGAATCTTTGAACGCACATTGCGCCTCCTGGTATTCCGGGAGGC-ATGCCTGTTCGAGCGTCATTAAAATCAAATCAAGCACTTTT-GCATGGTCATGGAGGAAGAG--TTCACCCC--AGTG---GTC-TCCCC---ACCGAAATGCATG--GGCGGAAAAGTCACTGGTACT-CTGCGTAGT-AGTAACG--TTCGCTT-TGT--AAACAGTGTC-ATTCCT-GCCGGCAA-CCCCC-CACAATTCTCT
>MN860070_Geopora_sumneriana_ISL99125
GCCGCCGTGTGCCCTCAG-----GTGGCACCCTCCAGGGCT---GCT---TCG--CATAGCGTGGCG------GG-TCCT--GGGGAGCCG--GCACGGAAGGGTTTACCGCAAAC-TCTTGTTTTTCC---ATGTCGT-----CTGTCTGAACT-GTCGTATAAA-ATAATTTAA----AACTTTCAACAACGGATCTCTTGGT-TCTCGCATCGATGAAGAACGCAGC-GAAATGCGATAAGTAGTGTGAATTGCAGAATTCCGTGAATCATCGAATCTTTGAACGCACATTGCGCCTCCTGGTATTCCGGGAGGC-ATGCCTGTTCGAGCGTCATTAAAATCAAATCAAGCACTTTT-GCATGGTCATGGAGGAAGAG--TTCACCCC--AGTG---GTC-TCCCC---ACCGAAATGCATG--GGCGGAAAAGTCACTGGTACT-CTGCGTAGT-AGTAACG--TTCGCTT-TGT--AAACAGTGTC-ATTCCT-GCCGGCAA-CCCCC-CACAATTCTCT
>MK359200_Geopora_lateritia_MICH_52896
GCTGC-GCATGCGGCTA----GCATG-CCCCATCGATCTCC-TCACC---GTG--TATGTGGAGTGGT-----GG-TCCT--TGGGTGCCG--GCACGGAAGGTATCTCCACAAAC-TCTTGTCTTTAC-ACGTGTTTT-----CTGTCTGAACT-GTCATATACA-ATTAGTTAA----AACTTTCAACAACGGATCTCTTGGT-TCTCGCATCGATGAAGAACGCAGC-GAAATGCGATAAGTAGTGTGAATTGCAGAATTCCGTGAATCATCGAATCTTTGAACGCACATTGCGCCTCCTGGTATTCCGGGAGGC-ATACCTGTTCGAGCGTCATTAAAATCAAATCAAGCACTTTT-GCCTGGTCATGGAGGAAGAG--TCCACCC---GGTG---GTC-TCCCC---GCCGAAATGCAAT--GGCG-AAATATCGC-GATACT-AGGCGTAGT-AGTAACG--TTCGCTT-TGT--ATCCAGAGTT-ATTTCT-GCCGGCAAA-CCCC-CAGAATTCTCT
>MK359201_Geopora_lateritia_MICH_52897
GCTGC-GCATGCGGCTA----GCATG-CCCCATCGATCTCC-TCACC---GTG--TATGTGGAGTGGT-----GG-TCCT--TGGGTGCCG--GCACGGAAGGTATCTCCACAAAC-TCTTGTCTTTAC-ACGTGTTTT-----CTGTCTGAACT-GTCATATACA-ATTAGTTAA----AACTTTCAACAACGGATCTCTTGGT-TCTCGCATCGATGAAGAACGCAGC-GAAATGCGATAAGTAGTGTGAATTGCAGAATTCCGTGAATCATCGAATCTTTGAACGCACATTGCGCCTCCTGGTATTCCGGGAGGC-ATACCTGTTCGAGCGTCATTAAAATCAAATCAAGCACTTTT-GCCTGGTCATGGAGGAAGAG--TCCACCC---GGTG---GTC-TCCCC---GCCGAAATGCAAT--GGCG-AAATATCGC-GATACT-AGGCGTAGT-AGTAACG--TTCGCTT-TGT--ATCCAGAGTT-ATTTCT-GCCGGCAAA-CCCC-CAGAATTCTCT
>44695
GCTGC-GCATGTGGCTA----GCATG-CTCCATTGATTTCC-TCACA---GTG--TA--TGGAGG--------GG-TCCT--TGGGTGCCG--GCACGGAAGGTATCCTCACAAAC-TCTTGTCCTTGC---ATGTTTT-----CTGTCTGAACT-GTCATATACA-ATTAGTTAA----AACTTTCAACAACGGATCTCTTGGT-TCTCGCATCGATGAAGAACGCAGC-GAAATGCGATAAGTAGTGTGAATTGCAGAATTCCGTGAATCATCGAATCTTTGAACGCACATTGCGCCTCCTGGTATTCCGGGAGGC-ATACCTGTTCGAGCGTCATTGAAATCAAATCAAGCACTTTT-GCCTGGTCATGGAGGAAGAG--TCCACAC---AGTG---GTC-TCCCC---GCCGAAATGCAAT--GGCG-AAATATC-CTGATGCT-AGGCGTAGT-AGTAACG--TTCGCTT-CGT--ATCCAGGGTC-ATTTCT-GCCTGCAAA-CCCC-CAGAATTCTCT
>MK359179_Geopora_cooperi_MICH_00067761
GCTGC-GCATGCAGTAAA---GCGTG-CCGCCAAGGCCAAC-TCTCC---GAG---CTT-GGAGG--------GGTCCCT--GGTGTGTCG--GCACGGAAGGTTTTACAGCAAAC-TCTTGCATTTCC---ATGTCTT-----CTGTCTGAACT-GTCATATACA-ATAAGTTAA----AACTTTCAACAACGGATCTCTTGGT-TCTCGCATCGATGAAGAACGCAGC-GAAATGCGATAAGTAGTGTGAATTGCAGAATTCCGTGAATCATCGAATCTTTGAACGCACATTGCGCCTCCTGGTATTCCGGGAGGC-ATGCCTGTTCGAGCGTCATTAAAATCATATCAAGCAATTTT-GCATGGTCATGGCGGAAGCG--TCCACCT---GGTGTG-GAC-TCCCC---GCCGAAATGCAAT--GGCGGAAA-GTCTCCGATACT-CGGCGTAGT-ATTAACG--TTCGCTT-TGT--ATCCGGAGTC-ATTCCC-GCCAGCAAAACCCC-CACAATTCTCT
>EU726332_Uncultured
GCTGC-GCATGCAGTAAA---GCGTG-CCGCCAAGGACAAC-TCTCC---GAG---CTTTGGAGGG-------GGTCCCT--GGTGTGTCG--GCACGGAAGGTTTTACAGCAAAC-TCTTGCATTTCC---ATGTCTT-----CTGTCTGAACT-GTCATATACA-ATAAGTTAA----AACTTTCAACAACGGATCTCTTGGT-TCTCGCATCGATGAAGAACGCAGC-GAAATGCGATAAGTAGTGTGAATTGCAGAATTCCGTGAATCATCGAATCTTTGAACGCACATTGCGCCTCCTGGTATTCCGGGAGGC-ATGCCTGTTCGAGCGTCATTAAAATCATATCACGCAATTTT-GCATGGTCATGGAGGAAGCG--TCCACCT---GCTGTG-GAC-TCCCC---GCCGAAATGCAAT--GGCGGAAA-GTCTCCGATACT-CGGCGCAGT-AGTAACG--TTCGCTT-TGT--ATCCGGAGTC-ATTCCT-GCCGGCAAAACCCC-CACAATTCTCT
>NR_172779_Geopora_sinensis_BJTC_FAN769_TYPE
GCTGC-GTGTGCAGCGAA-----GTG-CACTCACCATGGCC-TTCTCTT-CCC--AGTGTGGAGGGG------GA-CCGA--GGATTGTCG--GCACGGAAGGTTTTACCGCAAAC-TCTTGTATTTCC---ATGTTTT-----CTGTCTGAACT-GTCATACACA-ATAAGTTAA----AACTTTCAACAACGGATCTCTTGGT-TCTCGCATCGATGAAGAACGCAGC-GAAATGCGATAAGTAGTGTGAATTGCAGAATTCCGTGAATCATCGAATCTTTGAACGCACATTGCGCCTCCTGGTATTCCGGGAGGC-ATGCCTGTTCGAGCGTCATTAAAATCAAATCAAGCAATTTT-GCATGGTCATGGAGGAAGAG--TCCACCC---GGTGTG-GTC-TCCCC---GCCGAAATGCAAT--GGCGGAAA-GTCTCCGATACT-TGGCGTAGT-AGTAACG--TTCGCTT-TGT--ATTTGCAGTC-ATTCCT-GCCAGCAAAACCCCCCACAATTCTCT
>MN148113_Geopora_sinensis_BJTC_FAN765
GCTGC-GTGTGCAGCGAA-----GTG-CACTCACCATGGCC-TTCTCTT-CCC--AGTGTGGAGGGG------GA-CCGA--GGATTGTCG--GCACGGAAGGTTTTACCGCAAAC-TCTTGTATTTCC---ATGTTTT-----CTGTCTGAACT-GTCATACACA-ATAAGTTAA----AACTTTCAACAACGGATCTCTTGGT-TCTCGCATCGATGAAGAACGCAGC-GAAATGCGATAAGTAGTGTGAATTGCAGAATTCCGTGAATCATCGAATCTTTGAACGCACATTGCGCCTCCTGGTATTCCGGGAGGC-ATGCCTGTTCGAGCGTCATTAAAATCAAATCAAGCAATTTT-GCATGGTCATGGAGGAAGAG--TCCACCC---GGTGTG-GTC-TCCCC---GCCGAAATGCAAT--GGCGGAAA-GTCTCCGATACT-TGGCGTAGT-AGTAACG--TTCGCTT-TGT--ATTTGCAGTC-ATTCCT-GCCAGCAAAACCCCCCACAATTCTCT
>MN148112_Geopora_sinensis_BJTC_FAN759
GCTGC-GTGTGCAGCGAA-----GTG-CACTCACCATGGCC-TTCTCTT-CCC--AGTGTGGAGGGG------GA-CCGA--GGATTGTCG--GCACGGAAGGTTTTACCGCAAAC-TCTTGTATTTCC---ATGTTTT-----CTGTCTGAACT-GTCATACACA-ATAAGTTAA----AACTTTCAACAACGGATCTCTTGGT-TCTCGCATCGATGAAGAACGCAGC-GAAATGCGATAAGTAGTGTGAATTGCAGAATTCCGTGAATCATCGAATCTTTGAACGCACATTGCGCCTCCTGGTATTCCGGGAGGC-ATGCCTGTTCGAGCGTCATTAAAATCAAATCAAGCAATTTT-GCATGGTCATGGAGGAAGAG--TCCACCC---GGTGTG-GTC-TCCCC---GCCGAAATGCAAT--GGCGGAAA-GTCTCCGATACT-TGGCGTAGT-AGTAACG--TTCGCTT-TGT--ATTTGCAGTC-ATTCCT-GCCAGCAAAACCCCCCACAATTCTCT
>MN148102_Geopora_sinensis_BJTC_FAN775
GCTGC-GTGTGCAGCGAA-----GTG-CACTCACCATGGCC-TTCTCTT-CCC--AGTGTGGAGGGG------GA-CCGA--GGATTGTCG--GCACGGAAGGTTTTACCGCAAAC-TCTTGTATTTCC---ATGTTTT-----CTGTCTGAACT-GTCATACACA-ATAAGTTAA----AACTTTCAACAACGGATCTCTTGGT-TCTCGCATCGATGAAGAACGCAGC-GAAATGCGATAAGTAGTGTGAATTGCAGAATTCCGTGAATCATCGAATCTTTGAACGCACATTGCGCCTCCTGGTATTCCGGGAGGC-ATGCCTGTTCGAGCGTCATTAAAATCAAATCAAGCAATTTT-GCATGGTCATGGAGGAAGAG--TCCACCC---GGTGTG-GTC-TCCCC---GCCGAAATGCAAT--GGCGGAAA-GTCTCCGATACT-TGGCGTAGT-AGTAACG--TTCGCTT-TGT--ATTTGCAGTC-ATTCCT-GCCAGCAAAACCCCCCACAATTCTCT
>MN148108_Geopora_sinensis_BJTC_FAN1018
GCTGC-GTGTGCAGCGAA-----GTG-CACTCTCCATGGCC-TACTCTT-CCC--AGTGTGGAGGGG------GA-CCTT--GGATTGTCG--GCACGGAAGGTTTTACCGCAAAC-TCTTGTATTTCC---ATGTTTT-----CTGTCTGAACT-GTCATACACA-ATAAGTTAA----AACTTTCAACAACGGATCTCTTGGT-TCTCGCATCGATGAAGAACGCAGC-GAAATGCGATAAGTAGTGTGAATTGCAGAATTCCGTGAATCATCGAATCTTTGAACGCACATTGCGCCTCCTGGTATTCCGGGAGGC-ATGCCTGTTCGAGCGTCATTAAAATCAAATCAAGCAATTTT-GCATGGTCATGGAGGAAGAG--TCCACACCC-GGTGTG-GTC-TCCCC---GCCGAAATGCAAT--GGCGGAAA-GTCTCCGATACT-TGGCGTAGT-AGTAACG--TTCGCTT-TGT--ATTTGCAGTC-ATTCCT-GCCAGCAAAACCCC-CACAATTCTCT
>MN148104_Geopora_sinensis_BJTC_FAN1011
GCTGC-GTGTGCAGCGAA-----GTG-CACTCTCCATGGCC-TACTCTT-CCC--AGTGTGGAGGGG------GA-CCTT--GGATTGTCG--GCACGGAAGGTTTTACCGCAAAC-TCTTGTATTTCC---ATGTTTT-----CTGTCTGAACT-GTCATACACA-ATAAGTTAA----AACTTTCAACAACGGATCTCTTGGT-TCTCGCATCGATGAAGAACGCAGC-GAAATGCGATAAGTAGTGTGAATTGCAGAATTCCGTGAATCATCGAATCTTTGAACGCACATTGCGCCTCCTGGTATTCCGGGAGGC-ATGCCTGTTCGAGCGTCATTAAAATCAAATCAAGCAATTTT-GCATGGTCATGGAGGAAGAG--TCCACACCC-GGTGTG-GTC-TCCCC---GCCGAAATGCAAT--GGCGGAAA-GTCTCCGATACT-TGGCGTAGT-AGTAACG--TTCGCTT-TGT--ATTTGCAGTC-ATTCCT-GCCAGCAAAACCCC-CACAATTCTCT
>DQ974731_Geopora_cooperi
GCTGC-GTGTGCCGAACA-----G-G-CACGCCCCAACGTC-ATCTCT--CCC--AGTGTGGAGGG-------TG-CTTT--GGAGATT----GCGCGGAAGGTTTTAGCGCAAAC-TCTTGTATCTCT---GTGCCTT-----CTGTCTGAACT-GTCAAATACA-ATAAGTTAA----AACTTTCAACAACGGATCTCTTGGT-TCTCGCATCGATGAAGAACGCAGC-GAAATGCGATAAGTAGTGTGAATTGCAGAATTCCGTGAATCATCGAATCTTTGAACGCACATTGCACCTCCTGGTATTCCGGGAGGT-ATGCCTGTTCGAGCGTCATTAAAATCAAATCAAGCAATTTT-GCATGGTCATGGAGGAAGAG--TCTACCT---TGCGTG-GTC-TCCCC---TCCGAAATGAAAA--GGTGGAGA-GTCTCTGATACT-CGGTGTAGT-AGTAACA--TTCGCTT-TGT--ATCTGGAGTC-TTTCCT-GCCATCAAAACCCC-CACAATTCTCT
>HQ184961_Geopora_tolucana
GCTGC-GTGGGCAGCAAA-----GTG-CACTCTCCAAGGCC-TACGCT--CCC--AGTGAGGAGGT-------GA-CCTT--GGAGTGTCG--GCACGGAAGGTCTTACCGCAAAC-TCTTGCATTTCC---ATGTTTT-----CTGTCTGAACT-GTCATACAAA-ATAAGTTAA----AACTTTCAACAACGGATCTCTTGGT-TCTCGCATCGATGAAGAACGCAGC-GAAATGCGATAAGTAGTGTGAATTGCAGAATTCCGTGAATCATCGAATCTTTGAACGCACATTGCGCCTCCTGGTATTCCGGGAGGC-ATGCCTGTTCGAGCGTCATTAAAATCATATCACGCAATTTT-GCATGGTCATGGAGGAAGAG--TCCACTC---GGTGTG-GTC-TCCCC---GCCGAAATGCAAC--GGCGGAAA-GTCTCAGATACT-CTGCGCAGT-AGTAACG--TTCGCTT-TGT--ATCTGTAGTG-GTTCCT-GCCAGCAAAACCCC-CACAATTCTCT
>HQ184960_Geopora_tolucana
GCTGC-GTGGGCAGCAAA-----GTG-CACTCTCCAAGGCC-TACGCT--CCC--AGTGAGGAGGT-------GA-CCTT--GGAGTGTCG--GCACGGAAGGTCTTACCGCAAAC-TCTTGCATTTCC---ATGTTTT-----CTGTCTGAACT-GTCATACAAA-ATAAGTTAA----AACTTTCAACAACGGATCTCTTGGT-TCTCGCATCGATGAAGAACGCAGC-GAAATGCGATAAGTAGTGTGAATTGCAGAATTCCGTGAATCATCGAATCTTTGAACGCACATTGCGCCTCCTGGTATTCCGGGAGGC-ATGCCTGTTCGAGCGTCATTAAAATCATATCACGCAATTTT-GCATGGTCATGGAGGAAGAG--TCCACTC---GGTGTG-GTC-TCCCC---GCCGAAATGCAAC--GGCGGAAA-GTCTCAGATACT-CTGCGCAGT-AGTAACG--TTCGCTT-TGT--ATCTGTAGTG-GTTCCT-GCCAGCAAAACCCC-CACAATTCTCT
>KF296780_Uncultured
GCTGC-GTGTGCAGCAAA-----GTG-CACTCTCCAAGGCC-TACGCT--CCC--AGTGAGGAGGT-------GA-CCTT--GGAGTGTCG--GCACGGAAGGTCTTACCGCAAAC-TCTTGCATTTCT---ATGTTTT-----CTGTCTGAACT-GTCATACAAA-ATAAGTTAA----AACTTTCAACAACGGATCTCTTGGT-TCTCGCATCGATGAAGAACGCAGC-GAAATGCGATAAGTAGTGTGAATTGCAGAATTCCGTGAATCATCGAATCTTTGAACGCACATTGCGCCTCCTGGTATTCCGGGAGGC-ATGCCTGTTCGAGCGTCATTAAAATCATATCACGCAATTTT-GCATGGTCATGGAGGAAGAG--TCCACTC---GGTGTG-GTC-TCCCC---GCCGAAATGCAAC--GGCGGAAA-GTCTCTGATACT-CTGCGTAGT-AGTAACG--TTCGCTT-TGT--ATCTGTAGTC-GTTCCT-GCCAGCAAAACCCC-CACAATTCTCT
>EF434150_Uncultured
GCTGC-GTGTGCAGCAAA-----GTG-CACTCTCCAAGGCC-TACGCT--CCC--AGTGAGGAGGT-------GA-CCTT--GGAGTGTCG--GCACGGAAGGTCTTACCGCAAAC-TCTTGCATTTCT---ATGTTTT-----CTGTCTGAACT-GTCATACAAA-ATAAGCTAA----AACTTTCAACAACGGATCTCTTGGT-TCTCGCATCGATGAAGAACGCAGC-GAAATGCGATAAGTAGTGTGAGTTGCAGAATTCCGTGAATCATCGAATCTTTGAACGCACATTGCGCCTCCTGGTATTCCGGGAGGC-ATGCCTGTTCGAGCGTCATTAAAATCATATCACGCAATTTT-GCATGGTCATGGAGGAAGAG--TCCACTC---GGTGTG-GTC-TCCCC---GCCGAAATGCAAC--GGCGGAAA-GTCTCTGATACT-CTGCGTAGT-AGTAACG--TTCGCTT-TGT--ATCTGTAGTC-GTTCCT-GCCAGCAAAACCCC-CACAATTCTCT
>40229
GCTGC-GTGTGCAGCGAA-----CTG-TGCCCTCCAAGGCC-AAC-CT--CCC--AGGGTGGAGGG-------GA-CCTC--GGAGTGTCA--GCACGGAAGGTTTTACGGCAAAC-TCTTGCATTTCC---ATGTTTT-----CTGTCTGAACT-GTCATACACA-ATAAGTTAA----AACTTTCAACAACGGATCTCTTGGT-TCTCGCATCGATGAAGAACGCAGC-GAAATGCGATAAGTAGTGTGAATTGCAGAATTCCGTGAATCATCGAATCTTTGAACGCACATTGCGCCTCCTGGCATTCCGGGAGGC-ATGCCTGTTCGAGCGTCATTAAAATCATATCAAGCAATTTT-GCATGGTCATGGAGGAAGAG--TCCACCC---GGTGTG-GTC-TCCCC---GCCGAAATGCAAC--GGCGGAAA-GTCTCTGATACT-AGGCGTAGT-AGTAACG--TTCGCTT-TGT--ATCCGCAGTC-ATTCCT-GCCAGTGAAACCCC-CACAATTCTCT
>JN558642_Geopora_cooperi
GCTGC-GTGTGCAGCGAA-----CTG-TGCCCTCCAAGGCC-AACTCT--CCC--AGGGTGGAGGG-------GA-CCTC--GGAGTGTCA--GCACGGAAGGTTTTACGGCAAAC-TCTTGCATTTCC---ATGTTTT-----CTGTCTGAACT-GTCATACACA-ATAAGTTAA----AACTTTCAACAACGGATCTCTTGGT-TCTCGCATCGATGAAGAACGCAGC-GAAATGCGATAAGTAGTGTGAATTGCARAATTCCGTGAATCATCGAATCTTTGAACGCACATTGCGCCTCCKGGCATTCCGGGAGGC-ATGCCTGTTCGAGCGTCATTAAAATCATATCAAGCAATTTT-GCATGGTCATGGAGGAAGAG--TCCACCC---GGTGTG-GTC-TCCCC---GCCGAAATGCAAC--GGCGGAAA-GTCTCTGATACT-AGGCGTAGT-AGTAACG--TTCGCTT-TGT--ATCCGCAGTC-ATTCCT-GCCAGCGAAACCCC-CACAATTCTCT
>JF908023_Geopora_cooperi
GCTGC-GTGTGCAGCGAA-----CTG-TGCCCTCCAAGGCC-AAC-CT--CCC--AGGGTGGAGGG-------GA-CCTC--GGAGTGTCA--GCACGGAAGGTTTTACGGCAAAC-TCTTGCATTTCC---ATGTTTT-----CTGTCTGAACT-GTCATACACA-ATAAGTTAA----AACTTTCAACAACGGATCTCTTGGT-TCTCGCATCGATGAAGAACGCAGC-GAAATGCGATAAGTAGTGTGAATTGCAGAATTCCGTGAATCATCGAATCTTTGAACGCACATTGCGCCTCCTGGCATTCCGGGAGGC-ATGCCTGTTCGAGCGTCATTAAAATCATATCAAGCAATTTT-GCATGGTCATGGAGGAAGAG--TCCACCC---GGTGTG-GTC-TCCCC---GCCGAAATGCAAC--GGCGGAAA-GTCTCTGATACT-AGGCGTAGT-AGTAACG--TTCGCTT-TGT--ATCCGCAGTC-ATTCCT-GCCAGTGAAACCCC-CACAATTCTCT
>FR694202_Geopora_cooperi
GCTGC-GTGTGCAGCGAA-----CTG-TGCCCTCCAAGGCC-AAC-CT--CCC--AGGGTGGAGGG-------GA-CCTC--GGAGTGTCA--GCACGGAAGGTTTTACGGCAAAC-TCTTGCATTTCC---ATGTTTT-----CTGTCTGAACT-GTCATACACA-ATAAGTTAA----AACTTTCAACAACGGATCTCTTGGT-TCTCGCATCGATGAAGAACGCAGC-GAAATGCGATAAGTAGTGTGAATTGCAGAATTCCGTGAATCATCGAATCTTTGAACGCACATTGCGCCTCCTGGCATTCCGGGAGGC-ATGCCTGTTCGAGCGTCATTAAAATCATATCAAGCAATTTT-GCATGGTCATGGAGGAAGAG--TCCACCC---GGTGTG-GTC-TCCCC---GCCGAAATGCAAC--GGCGGAAA-GTCTCTGATACT-GGGCGTAGT-AGTAACG--TTCGCTT-TGT--ATCCGCAGTC-ATTCCT-GCCAGTGAAACCCC-CACAATTCTCT
>FR694203_Geopora_cooperi
GCTGC-GTGTGCAGTGAA-----GTG-TGCCCTCCAAGGCC-TGCTCT--CCC--TGGGTGGAGAG-------GA-CCTC--GGAGTGTCG--GCACGGAAGGTTTTACGGCAAAC-TCTTGCATTTCC---ATGTTTT-----CTGTCTGAACT-GTCATACACA-ATAAGTTAA----AACTTTCAACAACGGATCTCTTGGT-TCTCGCATCGATGAAGAACGCAGC-GAAATGCGATAAGTAGTGTGAATTGCAGAATTCCGTGAACCATCGAATCTTTGAACGCACATTGCGCCTCCTGGTATTCCGGGAGGC-ATGCCTGTTCGAGCGTCATTAAAATCACATCAAGCGATTAC-GTCTGGTCATGGAGGAAGAG--TCCACCC---TGTGTG-GTC-TCCCC---GCCGAAATGCAAC--GGCGGAAG-GTCTCTGATACT-TGGCGTAGT-AGTAACG--TTCGCTT-CGT--ATCTGCAGTC-ATTCCT-GCCAGTGAAACCCC-CACAATTCTCT
>JN812044_Geopora_cooperi
???????????????????????????TGCCCTCCAAGGCC-TGCTCT--CCC--TGGGTGGAGAG-------GA-CCTC--GGAGTGTCG--GCACGGAAGGTTTTACGGCAAAC-TCTTGCATTTCC---ATGTTTT-----CTGTCTGAACT-GTCATACACA-ATAAGTTAA----AACTTTCAACAACGGATCTCTTGGT-TCTCGCATCGATGAAGAACGCAGC-GAAATGCGATAAGTAGTGTGAATTGCAGAATTCCGTGAATCATCGAATCTTTGAACGCACATTGCGCCTCCTGGTATTCCGGGAGGC-ATGCCTGTTCGAGCGTCATTAAAATCACATCAAGCGATTAC-GTCTGGTCATGGAGGAAGAG--TCCACCC---TGTGTG-GTC-TCCCC---GCCGAAATGCAAC--GGCGGAAG-GTCTCTGATACT-TGGCGTAGT-AGTAACG--TTCGCTT-CGT--ATCTGCAGTC-ATTC?????????????????????????????
>JN812045_Geopora_cooperi
???????????????????????????TGCCCTCCGAGGCC-TACTCT--CCC--TGGGTGGAGGG-------GA-CCTC--GGAGTGTCG--GCACGGAAGGTTTTACGTCAAAC-TCTTGCATTTCC---ATGTTTT-----CTGTCTGAACT-GTCATACACA-ATAAGTTAA----AACTTTCAACAACGGATCTCTTGGT-TCTCGCATCGATGAAGAACGCAGC-GAAATGCGATAAGTAGTGTGAATTGCAGAATTCCGTGAATCATCGAATCTTTGAACGCACATTGCGCCTCCTGGCATTCCGGGAGGC-ATGCCTGTTCGAGCGTCATTAAAATCATATCAAGCGATTAC-GTCTGGTTATGGAGGAAGAG--TCCACCC---TGTGTG-GTC-TCCCC---GCCGAAATGCAAC--GGCGGAAT-GTCTCTGATACT-CGGCGTAGT-AGTAACG--TTCGCTC-GGT--ATCTGCAGTC-ATTC?????????????????????????????
>JN812042_Geopora_cooperi
???????????????????????????TGCCCTCCAAGGCC-TGCTCT--CCC--TTGGTGGAGGG-------GA-CCTC--GGAGTGTTG--GCACGGAAGGTTTTACGGCAAAC-TCTTGCATTTCC---ATGTTTT-----CTGTCTGAACT-GTCATACACA-ATAAGTTAA----AACTTTCAACAACGGATCTCTTGGT-TCTCGCATCGATGAAGAACGCAGC-GAAATGCGATAAGTAGTGTGAATTGCAGAATTCCGTGAATCATCGAATCTTTGAACGCACATTGCGCCTCCTGGTATTCCGGGAGGC-ATGCCTGTTCGAGCGTCATTAAAATCATATCAAGCGATTAC-GTCTGGTCATGGAGGAAGAG--TCCACCC---TGCGTG-GTC-TCCCC---GCCGAAATGCAAC--GGCGGAAG-GTCTCTGATACT-TGGCGTAGT-AGTAACG--TTCGCTT-CGT--ATCTGCAGTC-ATTC?????????????????????????????
>JN812041_Geopora_cooperi
???????????????????????????TGCCCTCCAAGGCC-TGCTCT--CCC--TTGGTGGAGGG-------GA-CCTC--GGAGTGTTG--GCACGGAAGGTTTTACGGCAAAC-TCTTGCATTTCC---ATGTTTT-----CTGTCTGAACT-GTCATACACA-ATAAGTTAA----AACTTTCAACAACGGATCTCTTGGT-TCTCGCATCGATGAAGAACGCAGC-GAAATGCGATAAGTAGTGTGAATTGCAGAATTCCGTGAATCATCGAATCTTTGAACGCACATTGCGCCTCCTGGTATTCCGGGAGGC-ATGCCTGTTCGAGCGTCATTAAAATCATATCAAGCGATTAC-GTCTGGTCATGGAGGAAGAG--TCCACCC---TGTGTG-GTC-TCCCC---GCCGAAATGCAAC--GGTGGAAG-GTCTCTGATACT-TGGCGTAGT-AGTAACG--TTCGCTT-CGT--ATCTGCAGTC-ATTC?????????????????????????????
>5748
GCTGC-GCGTGTSGAAG------ATA-TGC-STCTGCGGAT-GTCTYCCCACC--AGGNTGGCNNNNN-----NA-TCGT--GGAGCGTCG--GCGCGGAAGGCTATACCACAAAC-TCTTGTATTTCC---ATGTTTT-----CTGTCTGAACT-GTCATACAA--ATAAGTTAA----AACTTTCAACAACGGATCTCTTGGT-TCTCGCATCGATGAAGAACGCAGC-GAAATGCGATAAGTAGTGTGAATTGCAGAATTCCGTGAATCATCGAATCTTTGAACGCACATTGCGCCTTCTGGTATTCCGGGAGGC-ATGCCTGTTCGAGCGTCATTAAAATCAATTCAAGCATTTCA-GCTTGGTCATGGAGGAAGAG--TCCACCC---TGTG---GTC-TCCCC---ACTGAAATCGAAA--GGCGGAAA-GAGTCCGGTACA-AGGTGTAGT-ACTAACG--TTCACTT-CGT--ATCCGGAGTC-GTACCA-GCCGACAAATCCCC-TACAATTCTCT
>5751
GCTGC-GCGTGTCGAAG------ATG-TGC-CTCTGCGGAT-GTCTCCCCACC--AGGGTGGCGGGGG-----GA-TCGT--GGAGCGTCG--GCGCGGAAGGCTATACCACGAAC-CCTTGTATTTCC---ATGTTTT-----CTGTCTGAACT-GTCATACAA--ATAAGTTAA----AACTTTCAACAACGGATCTCTTGGT-TCTCGCATCGATGAAGAACGCAGC-GAAATGCGATAAGTAGTGTGAATTGCAGAATTCCGTGAATCATCGAATCTTTGAACGCACATTGCGCCTTCTGGTATTCCGGGAGGC-ATGCCTGTTCGAGCGTCATTAAAATCAATTCAAGCATTTCA-GCTTGGTCATGGAGGAAGAG--TCCACCC---TGTG---GTC-TCCCC---ACTGAAATCGAAA--GGCGGAAA-GAGTCCGGTACA-CGGTGTAGT-ACTAACG--TTCACTT-CGT--ATCCGGAGTC-GTACCA-GCCGACAAATCCCC-TACAATTCTCT
>24912
GCTGC-GCGTGTCGAAG------ATA-TGC-CTCTGCGGAT-GTCTCCCCACC--AGGGTGGCGGGGG-----GA-TCGT--GGAGCGTCG--GCGCGGAAGGCTATACCACAAAC-TCTTGTATTTCC---ATGTTTT-----CTGTCTGAACT-GTCATACAA--ATAAGTTAA----AACTTTCAACAACGGATCTCTTGGT-TCTCGCATCGATGAAGAACGCAGC-GAAATGCGATAAGTAGTGTGAATTGCAGAATTCCGTGAATCATCGAATCTTTGAACGCACATTGCGCCTTCTGGTATTCCGGGAGGC-ATGCCTGTTCGAGCGTCATTAAAATCAATTCAAGCATTTCA-GCTTGGTCATGGAGGAAGAG--TCCACCC---TGTG---GTC-TCCCC---ACTGAAATCGAAA--GGCGGAAA-GAGTCCGGTACA-CGGTGTAGT-ACTAACG--TTCACTT-CGT--ATCCGGAGTC-GTACCA-GCCGACAAATCCCC-TACAATTCTCT
>BMBO18
GCTGC-GCGTGTCGAAG------ATA-TGC-CTCTGCGGAT-GTCTCCCCACC--AGGGTGGCGGGGG-----GA-TCGT--GGAGCGTCG--GCGTGGAAGGCTATACCACAAAC-TCTTGTATTTCC---ATGTTTT-----CTGTCTGAACT-GTCATACAA--ATAAGTTAA----AACTTTCAACAACGGATCTCTTGGT-TCTCGCATCGATGAAGAACGCAGC-GAAATGCGATAAGTAGTGTGAATTGCAGAATTCCGTGAATCATCGAATCTTTGAACGCACATTGCGCCTTCTGGTATTCCGGGAGGC-ATGCCTGTTCGAGCGTCATTAAAATCAATTCAAGCATTTCA-GCTTGGTCATGGAGGAAGAG--TCCACCC---TGTG---GTC-TCCCC---ACTGAAATCGAAA--GGCGGAAA-GAGTCCGGTACA-CGGTGTAGT-ACTAACG--TTCACTT-CGT--ATCCGGAGTC-GTACCA-GCCGACAAATCCCC-TACAATTCTCT
>BMBT25
GCTGC-GCGTGTCGAAG------ATA-TGC-CTCTGCGGAT-GTCTCCCCACC--AGGGTGGCGGGGG-----GA-TCGT--GGAGCGTCG--GCGTGGAAGGCTATACCACAAAC-TCTTGTATTTCC---ATGTTTT-----CTGTCTGAACT-GTCATACAA--ATAAGTTAA----AACTTTCAACAACGGATCTCTTGGT-TCTCGCATCGATGAAGAACGCAGC-GAAATGCGATAAGTAGTGTGAATTGCAGAATTCCGTGAATCATCGAATCTTTGAACGCACATTGCGCCTTCTGGTATTCCGGGAGGC-ATGCCTGTTCGAGCGTCATTAAAATCAATTCAAGCATTTCA-GCTTGGTCATGGAGGAAGAG--TCCACCC---TGTG---GTC-TCCCC---ACTGAAATCGAAA--GGCGGAAA-GAGTCCGGTACA-CGGTGTAGT-ACTAACG--TTCACTT-CGT--ATCCGGAGTC-GTACCA-GCCGACAAATCCCC-TACAATTCTCT
>BMBT26
GCTGC-GCGTGTCGAAG------ATA-TGC-CTCTGCGGAT-GTCTCCCCACC--AGGGTGGCGGGGG-----GA-TCGT--GGAGCGTCG--GCGTGGAAGGCTATACCACAAAC-TCTTGTATTTCC---ATGTTTT-----CTGTCTGAACT-GTCATACAA--ATAAGTTAA----AACTTTCAACAACGGATCTCTTGGT-TCTCGCATCGATGAAGAACGCAGC-GAAATGCGATAAGTAGTGTGAATTGCAGAATTCCGTGAATCATCGAATCTTTGAACGCACATTGCGCCTTCTGGTATTCCGGGAGGC-ATGCCTGTTCGAGCGTCATTAAAATCAATTCAAGCATTTCA-GCTTGGTCATGGAGGAAGAG--TCCACCC---TGTG---GTC-TCCCC---ACTGAAATCGAAA--GGCGGAAA-GAGTCCGGTACA-CGGTGTAGT-ACTAACG--TTCACTT-CGT--ATCCGGAGTC-GTACCA-GCCGACAAATCCCC-TACAATTCTCT
>BMBT27
GCTGC-GCGTGTCGAAG------ATG-TGC-CTCTGCGGAT-GTCCCCCCACC--AGGGTGGCGGGGG-----GA-TCGT--GGAGCGTCG--GCGCGGAAGGCTATACCACAAAC-TCTTGTATTTCC---ATGTTTT-----CTGTCTGAACT-GTCATACAA--ATAAGTTAA----AACTTTCAACAACGGATCTCTTGGT-TCTCGCATCGATGAAGAACGCAGC-GAAATGCGATAAGTAGTGTGAATTGCAGAATTCCGTGAATCATCGAATCTTTGAACGCACATTGCGCCTTCTGGTATTCCGGGAGGC-ATGCCTGTTCGAGCGTCATTAAAATCAATTCAGGCATTTCA-GCTTGGTCATGGAGGAAGAG--TCCACCC---TGTG---GTC-TCCCC---ACTGAAATCGAAA--GGCGGAAA-GAGTCCGGTACA-CGGTGTAGT-ACTAACG--TTCACTT-CGT--ATCCGGAGTC-GTACCA-GCCGACAAATCCCC-TACAATTCTCT
>5068
GCTGC-GCGTGTCGAAG------ATG-TGC-CTCTGCGGAT-ATCTCCCCACC--AGGGTGGCGGGGG-----GA-TCGT--GGAGCGTCG--GCGCGGAAGGCTATACCACAAAC-TATTGTATTTCC---ATGTTTT-----CTGTCTGAACT-GTCATACAA--ATAAGTTAA----AACTTTCAACAACGGATCTCTTGGT-TCTCGCATCGATGAAGAACGCAGC-GAAATGCGATAAGTAGTGTGAATTGCAGAATTCCGTGAATCATCGAATCTTTGAACGCACATTGCGCCTTCTGGTATTCCGGGAGGC-ATGCCTGTTCGAGCGTCATTACAATCAATTCAAGCATTTCA-GCTTGGTCATGGAGGAAGAG--TCCACCC---TGTG---GTC-TCCCC---ACTGAAATCGAAA--GGCGGAAA-GAGTCCGGTACA-CGGTGTAGT-ACTAACG--TTCACTT-CGT--ATCCGGAGTC-GTACCA-GCCGACAAATCCCC-TACAATTCTCT
>5895
GCTGC-GCGTGTCGAAG------ATG-TGC-CTCTGCGGAT-ATCTCCCCACC--AGGGTGGCGGGGG-----GA-TCGT--GGAGCGTCG--GCGCGGAAGGCTATACCACAAAC-TATTGTATTTCC---ATGTTTT-----CTGTCTGAACT-GTCATACAA--ATAAGTTAA----AACTTTCAACAACGGATCTCTTGGT-TCTCGCATCGATGAAGAACGCAGC-GAAATGCGATAAGTAGTGTGAATTGCAGAATTCCGTGAATCATCGAATCTTTGAACGCACATTGCGCCTTCTGGTATTCCGGGAGGC-ATGCCTGTTCGAGCGTCATTAAAATCAATTCAAGCATTTCA-GCTTGGTCATGGAGGAAGAG--TCCACCC---TGTG---GTC-TCCCC---ACTGAAATCGAAA--GGCGGAAA-GAGTCCGGTACA-CGGTGTAGT-ACTAACG--TTCACTT-CGT--ATCCGGAGTC-GTACCA-GCCGACAAATCCCC-TACAATTCTCT
>5067
GCTGC-GCGTGTCGAAG------ATG-TGC-CTCTGCGGAT-GTCTCCCCACC--AGGGTGGCGGGGG-----GA-TCGT--TGAGCGTCG--GCGCGGAAGGCTATACCACAAAC-TCTTGTATTTCC---ATGTTTT-----CTGTCTGAACT-GTCATACAA--ATAAGTTAA----AACTTTCAACAACGGATCTCTTGGT-TCTCGCATCGATGAAGAACGCAGC-GAAATGCGATAAGTAGTGTGAATTGCAGAATTCCGTGAATCATCGAATCTTTGAACGCACATTGCGCCTTCTGGTATTCCGGGAGGC-ATGCCTGTTCGAGCGTCATTAAAATCAATTCAAGCATTTCA-GCTTGGTCATGGAGGAAGAG--TCCACCC---TGTG---GTC-TCCCC---ACTGAAATCGAAA--GGCGGAAA-GAGTCCGGTACA-CGGTGTAGT-ACTAACG--TTCACTT-CGT--ATCCGGAGTC-GTACCA-GCCGACAAATCCCC-TACAATTCTCT
>BMBO20
GCTGC-GCGTGTCGAAG------ATG-TGC-CTCTGCGGAT-GGCCCCCCACC--AGGGTGGCGGGGG-----GA-CCGT--GGAGCGTCG--GCGCGGAAGGCTATACCACAAAC-TCTTGTATTTCC---ATGTTTT-----CTGTCTGAACT-GTCATACAA--ATAAGTTAA----AACTTTCAACAACGGATCTCTTGGT-TCTCGCATCGATGAAGAACGCAGC-GAAATGCGATAAGTAGTGTGAATTGCAGAATTCCGTGAATCATCGAATCTTTGAACGCACATTGCGCCTTCTGGTATTCCGGGAGGC-ATGCCTGTTCGAGCGTCATTAAAATCAATTCAAGCATTTCA-GCTTGGTCATGGAGGAAGAG--TCCACCC---TGTG---GTC-TCCCC---ACTGAAATCGAAA--GGCGGGAA-GAGTCCGGTACA-CGGTGTAGT-ACTAACG--TTCACTT-CGT--ATCCGGAGTC-GTACCA-GCCGACAAATCCCC-TACATTTCTCT
>BMBO23
GCTGC-GCGTGTCGAAG------ATG-TGC-CTCTGCGGAT-GGCCCCCCACC--AGGGTGGCGGGGG-----GA-CCGT--GGAGCGTCG--GCGCGGAAGGCTATACCACAAAC-TCTTGTATTTCC---ATGTTTT-----CTGTCTGAACT-GTCATACAA--ATAAGTTAA----AACTTTCAACAACGGATCTCTTGGT-TCTCGCATCGATGAAGAACGCAGC-GAAATGCGATAAGTAGTGTGAATTGCAGAATTCCGTGAATCATCGAATCTTTGAACGCACATTGCGCCTTCTGGTATTCCGGGAGGC-ATGCCTGTTCGAGCGTCATTAAAATCAATTCAAGCATTTCA-GCTTGGTCATGGAGGAAGAG--TCCACCC--CTGTG---GTC-TCCCC---ACTGAAATCGAAA--GGCGGGAA-GAGTCCGGTACA-CGGTGTAGT-ACTAACG--TTCACTT-CGT--ATCCGGAGTC-GTACCA-GCCGACAAATCCCC-TACATTTCTCT
>BMBO24
GCTGC-GCGTGTCGAAG------ATG-TGC-CTCTGCGGAT-GGCCCCCCACC--AGGGTGGCGGGGG-----GA-CCGT--GGAGCGTCG--GCGCGGAAGGCTATACCACAAAC-TCTTGTATTTCC---ATGTTTT-----CTGTCTGAACT-GTCATACAA--ATAAGTTAA----AACTTTCAACAACGGATCTCTTGGT-TCTCGCATCGATGAAGAACGCAGC-GAAATGCGATAAGTAGTGTGAATTGCAGAATTCCGTGAATCATCGAATCTTTGAACGCACATTGCGCCTTCTGGTATTCCGGGAGGC-ATGCCTGTTCGAGCGTCATTAAAATCAATTCAAGCATTTCA-GCTTGGTCATGGAGGAAGAG--TCCACCC--CTGTG---GTC-TCCCC---ACTGAAATCGAAA--GGCGGGAA-GAGTCCGGTACA-CGGTGTAGT-ACTAACG--TTCACTT-CGT--ATCCGGAGTC-GTACCA-GCCGACAAATCCCC-TACATTTCTCT
>BMBO19
GCTGC-ACGTGCTATAG------GTG-TGC-CTCCACGGAT-GTACCCCCACC--GGTGTGGTGGGGG-----GA-TCGT--GGAGCGTCG--GCGCGGAAGGCTATACCACAAAC-TCTTGTATTTCC---ATGTTTT-----CTGTCTGAACT-GTCATACAA--ATAAGTTAA----AACTTTCAACAACGGATCTCTTGGT-TCTCGCATCGATGAAGAACGCAGC-GAAATGCGATAAGTAGTGTGAATTGCAGAATTCCGTGAATCATCGAATCTTTGAACGCACATTGCGCCTTCTGGTATTCCGGGAGGC-ATGCCTGTTCGAGCGTCATTAAAATCAATTCAAGCATTTCA-GCTTGGTCATGGAGGATGAG--TCCACCC---TGTG---GTC-TCCCC---ACTGAAATCGAAA--GGCGGAAA-GAGTCCGGTACA-CGGTGTAGT-ACTAACG--TTCACTT-TGT--ATCCGGAGTC-GTACCA-GCCGACAAACCCC?????????????
>BMBHO21
GCTGC-GCGTGCTATAG------GTG-TGC-CTCCACGGAT-GTACCCCCACC--GGTGTGGTGGGGG-----GA-TCAT--GGAGCGTCG--GCGCGGAAGGCTATACCACAAAC-TCTTGTATTTCC---ATGTTTT-----CTGTCTGAACT-GTCATACAA--ATAAGTTAA----AACTTTCAACAACGGATCTCTTGGT-TCTCGCATCGATGAAGAACGCAGC-GAAATGCGATAAGTAGTGTGAATTGCAGAATTCCGTGAATCATCGAATCTTTGAACGCACATTGCGCCTTCTGGTATTCCGGGAGGC-ATGCCTGTTCGAGCGTCATTAAAATCAATTCAAGCATTTCA-GCTTGGTCATGGAGGATGAG--TCCACCC---TGTG---GTC-TCCCC---ACTGAAATCGAAA--GGCGGAAA-GAGTCCGGTACA-CGGTGTAGT-ACTAACG--TTCACTT-TGT--ATCCGGAGTC-GTACCA-GCCGACAAACCCCC-TACAATTCTCT
>BMBO22
GCTGC-GCGTGCTATAG------GTG-TGC-CTCCACGGAT-GTACCCCCACC--GGTGTGGTGGGGG-----GA-TCGT--GGAGCGTCG--GCGCGGAAGGCTATACCACAAAC-TCTTGTATTTCC---ATGTTTT-----CTGTCTGAACT-GTCATACAA--ATAAGTTAA----AACTTTCAACAACGGATCTCTTGGT-TCTCGCATCGATGAAGAACGCAGC-GAAATGCGATAAGTAGTGTGAATTGCAGAATTCCGTGAATCATCGAATCTTTGAACGCACATTGCGCCTTCTGGTATTCCGGGAGGC-ATGCCTGTTCGAGCGTCATTAAAATCAATTCAAGCATTTCA-GCTTGGTCATGGAGGATGAG--TCCACCC---TGTG---GTC-TCCCC---ACTGAAATCGAAA--GGCGGAAA-GAGTCCGGTACA-CGGTGTAGT-ACTAACG--TTCACTT-TGT--ATCCGGAGTC-GTACCA-GCCGACAAACCCCC-TACAATTCTCT
>BMBT28
GCTGC-GCATGCTATAG------GTG-TGC-CTCCACGGAT-GTACCCCCACC--GGTGTGGTGGGGG-----GA-TCGT--GGAGCGTCG--GTGCGGAAGGCTATACCACAAAC-TCTTGTATTTCC---ATGTTTT-----CTGTCTGAACT-GTCATACAA--ATAAGTTAA----AACTTTCAACAACGGATCTCTTGGT-TCTCGCATCGATGAAGAACGCAGC-GAAATGCGATAAGTAGTGTGAATTGCAGAATTCCGTGAATCATCGAATCTTTGAACGCACATTGCGCCTTCTGGTATTCCGGGAGGC-ATGCCTGTTCGAGCGTCATTAAAATCAATTCAAGCATTTCA-GCTTGGTCATGGAGGATGAG--TCCACCC---TGTG---GTC-TCCCC---ACTGAAATCGAAA--GGCGGAAA-GAGTCCGGTACA-CGGTGTAGT-ACTAACG--TTCACTT-TGT--ATCCGGAGTC-GTACCA-GCCGACAAACCCCC-TACAATTCTCT
>BMBT29
GCTGC-GCATGCTATAG------GTG-TGC-CTCCACGGAT-GTACCCCCACC--GGTGTGGTGGGGG-----GA-TCGT--GGAGCGTCG--GTGCGGAAGGCTATACCACAAAC-TCTTGTATTTCC---ATGTTTT-----CTGTCTGAACT-GTCATACAA--ATAAGTTAA----AACTTTCAACAACGGATCTCTTGGT-TCTCGCATCGATGAAGAACGCAGC-GAAATGCGATAAGTAGTGTGAATTGCAGAATTCCGTGAATCATCGAATCTTTGAACGCACATTGCGCCTTCTGGTATTCCGGGAGGC-ATGCCTGTTCGAGCGTCATTAAAATCAATTCAAGCATTTCA-GCTTGGTCATGGAGGATGAG--TCCACCC---TGTG---GTC-TCCCC---ACTGAAATCGAAA--GGCGGAAA-GAGTCCGGTACA-CGGTGTAGT-ACTAACG--TTCACTT-TGT--ATCCGGAGTC-GTACCA-GCCGACAAACCCCC-TACAATTCTCT
>BMBT30
GCTGC-GCATGCTATAG------GTG-TGC-CTCCACGGAT-GTACCCCCACC--GGTGTGGTGGGGG-----GA-TCGT--GGAGCGTCG--GTGCGGAAGGCTATACCACAAAC-TCTTGTATTTCC---ATGTTTT-----CTGTCTGAACT-GTCATACAA--ATAAGTTAA----AACTTTCAACAACGGATCTCTTGGT-TCTCGCATCGATGAAGAACGCAGC-GAAATGCGATAAGTAGTGTGAATTGCAGAATTCCGTGAATCATCGAATCTTTGAACGCACATTGCGCCTTCTGGTATTCCGGGAGGC-ATGCCTGTTCGAGCGTCATTAAAATCAATTCAAGCATTTCA-GCTTGGTCATGGAGGATGAG--TCCACCC---TGTG---GTC-TCCCC---ACTGAAATCGAAA--GGCGGAAA-GAGTCCGGTACA-CGGTGTAGT-ACTAACG--TTCACTT-TGT--ATCCGGAGTC-GTACCA-GCCGACAAACCCCC-TACAATTCTCT
>5894
ACTGC-GCATGCTGTAG------GTG-TGC-CTCCGCGGGT-GTACCCCCACC--GGTGTGGTGGGGG-----GA-TCGT--GGAGCGTCG--GCGCGGAAGGCTAAACCACAAAC-TCTTGTATTTCC---ATGTTTT-----CTGTCTGAACT-GTCATACAA--ATAAGTTAA----AACTTTCAACAACGGATCTCTTGGT-TCTCGCATCGATGAAGAACGCAGC-GAAATGCGATAAGTAGTGTGAATTGCAGAATTCCGTGAATCATCGAATCTTTGAACGCACATTGCGCCTTCTGGTATTCCGGGAGGC-ATGCCTGTTCGAGCGTCATTAAAATCAATTCAAGCATTTCA-GCTTGGTCATGGAGGATGAG--TCCACCC---TGTG---GTC-TCCCC---ACTGAAATCGAAA--GGCGGAAA-GAGTCCGGTACA-CGGTGTAGT-ACTAACG--TTCACTT-TGT--ATCCGGAGTC-GTACCA-GCCGACAAACCCCC-TACAATTCTCT
>5340
GCTGC-GCGTGCTGAAG------GTG-CGC-CTCTGCGGAT-GTACCCCCATC--GGTGTGGTGGGGG-----GA-TCGC--GGAGCGTCG--GCGCGGAAGGCTATACCACAAAC-TCTTGTATTTTC---AATTTTT-----CTGTCTGAACT-GTCATACAA--ATAAGTTAA----AACTTTCAACAACGGATCTCTTGGT-TCTCGCATCGATGAAGAACGCAGC-GAAATGCGATAAGTAGTGTGAATTGCAGAATTCCGTGAATCATCGAATCTTTGAACGCACATTGCGCCTTCTGGTATTCCGGGAGGC-ATGCCTGTTCGAGCGTCATTAAAATCAATTCAAGCGTTTCA-GCTTGGTCATGGAGGAGGAG--TCCACCC---TGTG---GTC-TCCCC---ACTGAAATCGAAA--GGCGGAAA-GAGTCCGGTACA-CGGTGTAGT-ACTAACG--TTCACTT-CGT--ATCCGGAGTC-GTACCA-GCCGACAAACCCCC-TACAATTCTCT
>GU391570_Phaeangium_lefebvrei
GCTGC-GCGTGCTATGG------GTG-TGC-CTCCACGGAT-GTACCCCCACC--GGTGTGGTGGGGG-----GA-TCGT--GGAGCGTCG--GCGCGGAAGGCTATACCACAAAC-TCTTGTATTTCC---ATGTTTT-----CTGTCTGAACT-GTCATACAA--ATAAGTTAA----AACTTTCAACAACGGATCTCTTGGT-TCTCGCATCGATGAAGAACGCAGC-GAAATGCGATAAGTAGTGTGAATTGCAGAATTCCGTGAATCATCGAATCTTTGAACGCACATTGCGCCTTCTGGTATTCCGGGAGGC-ATGCCTGTTCGAGCGTCGTTAAAATCAATTCAAGCATTTCA-GCTTGGTCATGGAGGATGAG--TCCACCC---TGTG---GTC-TCCCC---ACTGAAATCGAAA-GGTCGGAAA-GAGTCCGGTACA-CGGTGTAGT-ACTAACGGGTTCCCTT-TGT--ATCCGGAGTC-GTACCA-GCCGACAAACCCCC-TACAATTCTCT
>GU391568_Picoa_juniperi
GCTGCGGCGTGCTGAAG------GTG-CGC-CTCTGCGGAT-GTACCCCCACC--CGTGTGGTGGGGG-----GA-TCGT--GGAGCGTCG--GCGCGGAAGGCTATACCACAAAC-TCTTGTATTTCC---ATGTTTT-----CTGTCTGAACT-GTCGTACAA--ATAAGTTAA----AACTTTCAACAACGGATCTCTTGGT-TCTCGCATCGATGAAGAACGCAGC-GAAATGCGATAAGTAGTGTGAATTGCAGAATTCCGTGAATCATCGAATCTTTGAACGCACATTGCGCCTTCTGGTATTCCGGGAGGC-ATGCCTGTTCGAGCGTCATTAAAATCAATTCAAGCGTTTCA-GCTTGGTCATGGAGGAGGAG--TCCACCC---TGTG---GTC-TCCCC---ACTGAAATCGAAA-GGACGGAAA-GAGTCCGGTACA-CGTTGTAGT-ACTAACGG-TTCCCTT-CATG-TGCCGGAGTC-GTACCA-GCCGACAAACCCGCCTACATTTCTCT
>GU391561_Picoa_juniperi
GCTGC-GCGTGCTGAAG------GCG-CGC-CTCTGCGGAT-GTACCCCCATC--GGTGTGGTGGGGG-----GA-TCGC--GGAGCGTCG--GCGCGGAAGGCTATACCACAAAC-TCTTGTATTTCC---ATGTTTT-----CTGTCTGAACT-GTCATACAA--ATAAGTTAA----AACTTTCAACAACGGATCTCTTGGT-TCTCGCATCGATGAAGAACGCAGC-GAAATGCGATAAGTAGTGTGAATTGCAGAATTCCGTGAATCATCGAATCTTTGAACGCACATTGCGCCTTCTGGTATTCCGGGAGGC-ATGCCTGTTCGAGCGTCATTAAAATCAATTCAAGCGTTTCA-GCTTGGTCATGGAGGAGGAG--TCCACCC---TGTG---GTC-TCCCC---ACTGAATTCGTTT-TGGCGGAAA-GAGTCCGGTACA-CGGTGTAGT-ACTAAGGG-TTCACTCTCGT--CTCCGGAGTC-GTACCA-GCCGACAGACCGCCCTACAATTCTCT
>GU391567_Picoa_juniperi
GCTGC-GCGTGGTCTGAAG----ATG-TGC-CTCTGCGGAT-ATACCCCCACC--CGGGTGGGGGGGG-----GG-TCGT--GGAGCGTCG--GCGCGGAAGGCTATACCGCAAAC-TCTTGTATTTCC---ATGTTTT-----CTGTCTGAACT-GTCATACAA--ATAAGTTAA----AACTTTCAACAACGGATCTCTTGGT-TCTCGCATCGATGAAGAACGCAGC-GAAATGCGATAAGTAGTGTGAATTGCAGAATTCCGTGAATCATCGAATCTTTGAACGCACATTGCGCCTTCTGGTATTCTGGGAGGC-ATGCCTGTTCGAGCGTCATTAAAATCAATTCAAGCATTTCA-GCTTGGTCATGGAGGAAGAG--TCCACCC---TGTG---GTC-TCCCC--ATTTTAAATCTTTT-TGGCGGAAA-GAGTCCGGTACA-CGGTGTAGT-ACTAACG--TTCACTT-CGT--ATCCGGAGTC-GTACCA-GCCGACAAATCCCC-TACAATTCTCT
>AH19584_Phaeangium_lefebvrei
GCTGC-GCGTGTCGAAG------ATA-TGC-CTCTGCGGAT-GTCTCCCCACC--AGGGTGGCGGGGG-----GA-TCGT--GGAGCGTCG--GCGTGGAAGGCTATACCACAAAC-TCTTGTATTTCC---ATGTTTT-----CTGTCTGAACT-GTCATACAA--ATAAGTTAA----AACTTTCAACAACGGATCTCTTGGT-TCTCGCATCGATGAAGAACGCAGC-GAAATGCGATAAGTAGTGTGAATTGCAGAATTCCGTGAATCATCGAATCTTTGAACGCACATTGCGCCTTCTGGTATTCCGGGAGGC-ATGCCTGTTCGAGCGTCATTAAAATCAATTCAAGCATTTCA-GCTTGGTCATGGAGGAAGAG--TCCACCC---TGTG---GTC-TCCCC---ACTGAAATCGAAA--GGCGGAAA-GAGTCCGGTACA-CGGTGTAGT-ACTAACG--TTCACTT-CGT--ATCCGGAGTC-GTACCA-GCCGACAAATCCCC-TACAATTCTCT
>AH39204
GCTGC-GCGTGTCGAAG------ATA-TGC-CTCTGCGGAT-GTCTCCCCACC--AGGGTGGCGGGGG-----GA-TCGT--GGAGCGTCG--GCGTGGAAGGCTATACCACAAAC-TCTTGTATTTCC---ATGTTTT-----CTGTCTGAACT-GTCATACAA--ATAAGTTAA----AACTTTCAACAACGGATCTCTTGGT-TCTCGCATCGATGAAGAACGCAGC-GAAATGCGATAAGTAGTGTGAATTGCAGAATTCCGTGAATCATCGAATCTTTGAACGCACATTGCGCCTTCTGGTATTCCGGGAGGC-ATGCCTGTTCGAGCGTCATTAAAATCAATTCAAGCATTTCA-GCTTGGTCATGGAGGAAGAG--TCCACCC---TGTG---GTC-TCCCC---ACTGAAATCGAAA--GGCGGAAA-GAGTCCGGTACA-CGGTGTAGT-ACTAACG--TTCACTT-CGT--ATCCGGAGTC-GTACCA-GCCGACAAATCCCC-TACAATTCTCT
>JF908768_Phaeangium_lefebvrei
GCTGC-GCGTGTCGAAG------ATA-TGC-CTCTGCGGAT-GTCTCCCCACC--AGGGTGGCGGGGG-----GA-TCGT--GGAGCGTCG--GCGTGGAAGGCTATACCACAAAC-TCTTGTATTTCC---ATGTTTT-----CTGTCTGAACT-GTCATACAA--ATAAGTTAA----AACTTTCAACAACGGATCTCTTGGT-TCTCGCATCGATGAAGAACGCAGC-GAAATGCGATAAGTAGTGTGAATTGCAGAATTCCGTGAATCATCGAATCTTTGAACGCACATTGCGCCTTCTGGTATTCCGGGAGGC-ATGCCTGTTCGAGCGTCATTAAAATCAATTCAAGCATTTCA-GCTTGGTCATGGAGGAAGAG--TCCACCC---TGTG---GTC-TCCCC---ACTGAAATCGAAA--GGCGGAAA-GAGTCCGGTACA-CGGTGTAGT-ACTAACG--TTCACTT-CGT--ATCCGGAGTC-GTACCA-GCCGACAAATCCCC-TACAATTCTCT
>GU391564_Picoa_juniperi
GCTGC-GCGTGTCGAAG------ATGCTGCCCTCTGCGGAT-GGCCCCCCACC--AGGGTGGTGGGGGG----GA-CCGT--GGAGCGTCG--GCGCGGAAGGCTATACCACAAAC-TCTTGTATTTCC---ATGTTTT-----CTGTCTGAACT-GTCATACAA--ATAAGTTAA----AACTTTCAACAACGGATCTCTTGGT-TCTCGCATCGATGAAGAACGCAGC-GAAATGCGATAAGTAGTGTGAATTGCAGAATTCCGTGAATCATCGAATCTTTGAACGCACATTGCGCCTTCTGGTATTCCGGGAGGC-ATGCCTGTTCGAGCGTCATTAAAACCAATTCAAGCATTTCA-GCTTGGTCATGGAGGAAGAG--TCCACCC---TGTG---GTC-TCCCC---ACTGAAATCGAGT--GGCGGAAA-GAGTCCGGTACA-CGGTGTAGT-ACTAACG--TTCCCTT-TGT--GTCCGGAGTC-GTACCA-GCCGACAAATCCCC-TACATTTCTCT
>GU391566_Picoa_juniperi
GCTGC-GCGTGCTATAGG---GTACG-TGC-CTCCACGGAT-GTACCCCCACC--GGTGTGGTGGGGG-----GA-TCGT--GGAGCGTCG--GCGCGGAAGGCTATACCACAAAC-TCTTGTATTTCC---ATGTTTT-----CTGTCTGAACT-GTCATACAA--ATAAGTTAA----AACTTTCAACAACGGATCTCTTGGT-TCTCGCATCGATGAAGAACGCAGC-GAAATGCGATAAGTAGTGTGAATTGCAGAATTCCGTGAATCATCGAATCTTTGAACGCACATTGCGCCTTCTGGTATTCCGGGAGGC-ATGCCTGTTCGAGCGTCATTAAAATCAATTCAAGCATTTCA-GCTTGGTCATGGAGGATGAG--TCCACCC---TGTG---GTC-TCCCC---ACTGAATTCTTTAGGGGCGGAAA-GAGTCCGGTACA-CGGTGTAGT-ACTAACG--TTCCCTT-TGT--ATCCGGAGTC-GTACCA-GCCGACAAACCCCC-TACAATTCTCT
>GQ981519_Phaeangium_lefebvrei
GCTGC-GCGTGCTATAG------GTG-TGC-CTCCACGGAT-GTACCCCCACC--GGTGTGGTGGGGG-----GA-TCAT--GGAGCGTCG--GCGCGGAAGGCTATACCACAAAC-TCTTGTATTTCC---ATGTTTT-----CTGTCTGAACT-GTCATACAA--ATAAGTTAA----AACTTTCAACAACGGATCTCTTGGT-TCTCGCATCGATGAAGAACGCAGC-GAAATGCGATAAGTAGTGTGAATTGCAGAATTCCGTGAATCATCGAATCTTTGAACGCACATTGCGCCTTCTGGTATTCCGGGAGGC-ATGCCTGTTCGAGCGTCATTAAAATCAATTCAAGCATTTCA-GCTTGGTCATGGAGGATGAG--TCCACCC---TGTG---GTC-TCCCC---ACTGAAATCGAAA--GGCGGAAA-GA???????????????????????????????????????????????????????????????????????????????????????
>GU391565_Picoa_juniperi
GCTGC-GCGTGCTGAGG------GTG-CGC-CTCTGCGGAT-GTACCCCCATC--GGTGTGGTGGGGG-----GA-TCGC--GGAGCGTCG--GCGCGGAAGGCTATACCACAAAC-TCTTGTATTTCC---ATGTTTT-----CTGTCTGAACT-GTCATACAA--ATAAGTTAA----AACTTTCAACAACGGATCTCTTGGT-TCTCGCATCGATGAAGAACGCAGC-GAAATGCGATAAGTAGTGTGAATTGCAGAATTCCGTGAATCATCGAATCTTTGAACGCACATTGCGCCTTCTGGTATTCCGGGAGGC-ATGCCTGTTCGAGCGTCATTAAAATCAATTCAAGCGTTTCA-GCTTGGTCATGGAGGAGGAG--TCCACCC---TGTG---GTC-TCCCC---ACTGAAATCGAAG-GTGCGGAAA-GAGTCCGGTACA-CGGTGTAGT-ACTAACG--TTCTCTT-CTT--ATCCGGAGTC-GTACCA-GCCGACAAACCCCC-TACAATTCTCT
>GU391559_Picoa_juniperi
GCTGC-GCGTGCTGGGG------GTG-TGC-CTCCGCGGAT-GTACCCCTACC--AGTGTGGTGGGGG-----GA-TTGT--GGAGCGTCG--GCGCGGAAGGCTATACCACAAAC-TCTTGTACTTCC---ATGTTTT-----CTGTCTGAACT-GTCATACAA--ATAAGTTAA----AACTTTCAACAACGGATCTCTTGGT-TCTCGCATCGATGAAGAACGCAGC-GAAATGCGATAAGTAGTGTGAATTGCAGAATTCCGTGAATCATCGAATCTTTGAACGCACATTGCGCCTTCTGGTATTCCGGGAGGC-ATACCTGTTCGAGCGTCATTAAAATCAATTCAAGCTTTTCA-GCTTGGTCGTGGAGGAAGAG--TCCATCC---TGTG---GTC-TCCCC---ACTGAAATCGAAG--GGCGGAAA-GAGTCCGGTACA-CGGTGTAGT-ACTAACG--TTCCCTT-CGTAAATCCGGAGTC-GTACCA-GCCGACAAACCCCC-TACAATTCTCT
>GU391562_Picoa_juniperi
GCTGC-GCGTGCTGAGAG-----GTG-CGC-TTCTGCGGAT-GTACCCCCATC--GGTGTGGTGGAAGG----GG-ACGC--GGAGCGTCG--GCGCGGAAGGCTATACCCCAAAC-TCTTGTATTTCC---ATGTTTT-----CTGTCTGAACT-GTCATACAA--ATAAGTTAA----AACTTTCAACAACGGATCTCTTGGT-TCTCGCATCGATGAAGAACGCAGC-GAAATGCGATAAGTAGTGTGAATTGCAGAATTCCGTGAATCATCGAATCTTTGAACGCACATTGCGCCTTCTGGTATTCCGGGAGGC-ATGCCTGTTCGAGCGTCATTAAAATCAATTCAAGCGTTTCA-GCTTGGTCATGGAGGAGGAG--TCCACCC---TGTG---GTC-TCCCC---ACTGAAATCGAAT--GGCGGAAA-GAGTCCGGTACA-CGGTGTAGT-ACTAACG-TATCCCTT-CGT--ATCCGGAGTC-GTACCA-GCCGACAAACCCCC-TACAATTCTCT
>14698
GCTGC-GCGTGCCGAAG------GTG-TGC-CTCCTCGGAC-GTCTCC--ACC--GGTGTGGTTGGCG-----GA-TCGT--GGAGCGTCG--GCGCGGAAGGCTATACCACAGAC-TCTTGTATTTCC---ATGTTTT-----CCGTCTGAGCT-GCCATACAA--ATAAATTAA----AACTTTCAACAACGGATCTCTTGGT-TCTCGCATCGATGAAGAACGCAGC-GAAATGCGATAAGTAGTGTGAATTGCAGAATTCCGTGAATCATCGAATCTTTGAACGCACATTGCGCCTTCTGGTATTCCGGGAGGC-ATGCCTGTTCGAGCGTCATTAAAATCAATTCAAGCGTTTCT-GCTTGGTCGTGGAGGAAGAG--TCCACCC---TGTG---GTC-TCCCC---GCTGAAATCCAAA--GGCGGAAA-GAGTCCGGTACT-CGGTGTAGT-ACTAACG--TTCACTT-CGT--ATCCGGAGTC-GTACCA-GCCGACAAACCCCC-TACAATTCTCT
>10930
GCTGC-GCGTGCCGAAG------GTG-TGC-CTCCTCGGGC-GTCTCC--ACC--GGTGTGGTTGGCG-----GA-TCGT--GGAGCGTCG--GCGCGGAAGGCTATACCACAGAC-TCTTGTATTTCC---ATGTTTT-----CCGTCTGAGCT-GCCATACAA--ATAAATTAA----AACTTTCAACAACGGATCTCTTGGT-TCTCGCATCGATGAAGAACGCAGC-GAAATGCGATAAGTAGTGTGAATTGCAGAATTCCGTGAATCATCGAATCTTTGAACGCACATTGCGCCTTCTGGTATTCCGGGAGGC-ATGCCTGTTCGAGCGTCATTAAAATCAATTCAAGCGTTTCT-GCTTGGTCGTGGAGGAAGAG--TCCACCC---TGTG---GTC-TCCCC---GCTGAAATCCAAA--GGCGGAAA-GAGTCCGGTACT-CGGTGTAGT-ACTAACG--TTCACTT-CGT--ATCCGGAGTC-GTACCA-GCCGACAAACCCCC-TACAATTCTCT
>AH39246
GCTGC-GCGTGCTGCAAA-----GTG-TGC-CTCCT-GGAT-GTCGCC--ACC-GGGTGTGGT----------AC-TCCC--TGAGCGTCC--GCACGGAAGGCTTTACCAAAAA--TCTTGTGTTTCCC--ATGTCTT-----CTGTCTGAACT-GTCATATAAA-ATAAATTAA----AACTTTCAACAACGGATCTCTTGGT-TCTCGCATCGATGAAGAACGCAGC-GAAATGCGATAAGTAGTGTGAATTGCAGAATTCCGTGAATCATCGAATCTTTGAACGCACATTGCGCCTCCTGGTATTCCGGGAGGC-ATGCCTGTTCGAGCGTCATTAAAATCAAATCAAGCACTGGT-GCTTGGTCATGGCGGAAGAG--ACCACCC---TGCG---GTC-TCCCC---ACCGAAATCCAAT--GGCGGAAA-GTCTCCGGTACT-CGGCGTAGT-AGTAACG--TTCGCTT-CGT--ATCCGGAGTC-CTACCT-GCCGACAAACCCCT-CACCATTCTCT
>5115
GCTGC-GCGTGCTGCAAA-----GTG-TGC-CTCCT-GGAT-GTCGCC--ACC-GGGTGTGGT----------AC-TCCC--TGAGCGTCC--GCACGGAAGGCTTTACCAAAAA--TCTTGTGTTTCCC--ATGTCTT-----CTGTCTGAACT-GTCATATAAA-ATAAATTAA----AACTTTCAACAACGGATCTCTTGGT-TCTCGCATCGATGAAGAACGCAGC-GAAATGCGATAAGTAGTGTGAATTGCAGAATTCCGTGAATCATCGAATCTTTGAACGCACATTGCGCCTCCTGGTATTCCGGGAGGC-ATGCCTGTTCGAGCGTCATTAAAATCAAATCAAGCACTGGT-GCTTGGTCATGGCGGAAGAG--ACCACCC---TGCG---GTC-TCCCC---ACCGAAATCCAAT--GGCGGAAA-GTCTCCGGTACT-CGGCGTAGT-AGTAACG--TTCGCTT-CGT--ATCCGGAGTC-CTACCT-GCCGACAAACCCCT-CACCATTCTCT
>14699
GCTGC-GCGTGCTGCAAA-----GTG-TGC-CTCCT-GGAT-GTCGCC--ACC-GGGTGTGGT----------AC-TCCC--TGAGCGTCC--GCACGGAAGGCTTTACCAAAAA--TCTTGTGTTTCCC--ATGTCTT-----CTGTCTGAACT-GTCATATAAA-ATAAATTAA----AACTTTCAACAACGGATCTCTTGGT-TCTCGCATCGATGAAGAACGCAGC-GAAATGCGATAAGTAGTGTGAATTGCAGAATTCCGTGAATCATCGAATCTTTGAACGCACATTGCGCCTCCTGGTATTCCGGGAGGC-ATGCCTGTTCGAGCGTCATTAAAATCAAATCAAGCACTGGT-GTTTGGTCATGGCGGAAGAG--ACCACCC---TGCG---GTC-TCCCC---ACCGAAATCCAAT--GGCGGAAA-GTCTCCGGTACT-CGGCGTAGT-AGTAACG--TTCGCTT-CGT--ATCCGGAGTC-CTACCT-GCCGACAAACCCCT-CACCATTCTCT
>19992
GCTGC-GCGTGCTGGAAA-----GCG-TGC-CTCCTCGACC-GTCTC---ACC-CAGTGTGGTGGGGGGGG--GA-TCGT--GGAGTGTCG--GTGCGGAAGGCCTTACCACAAAC-TCTTGTACTTCC---ATGTTTT-----CTGTCTGAACT-GTCATATAA--ATAAGTTAA----AACTTTCAACAACGGATCTCTTGGT-TCTCGCATCGATGAAGAACGCAGC-GAAATGCGATAAGTAGTGTGAATTGCAGAATTCCGTGAATCATCGAATCTTTGAACGCACATTGCGCCTCCTGGTATTCCGGGAGGC-ATGCCTGTTCGAGCGTCATTAAAACCAATTCAAGCATTTCT-GCTTGGTCATGGAGGAAGAG--TCCACCC---TGTG---GCC-TCCCC---CCCGAAATCCAAG--GGCGGAAA-GATTCCGGTACT-CGGTGTAGT-ACTAACG--TTCACTT-TGT--ATCCGGGGTC-GTACCA-GCCGGTAAACCCCC-CACAATTCTCT
>19993
GCTGC-GCGTGCTGGAAA-----GCG-TGC-CTCCTCGACC-GTCTC---ACC-CAGTGTGGTGGGGGGGGGGGA-TCGT--GGAGTGTCG--GTGCGGAAGGCCTTACCACAAAC-TCTTGTACTTCC---ATGTTTT-----CTGTCTGAACT-GTCATATAA--ATAAGTTAA----AACTTTCAACAACGGATCTCTTGGT-TCTCGCATCGATGAAGAACGCAGC-GAAATGCGATAAGTAGTGTGAATTGCAGAATTCCGTGAATCATCGAATCTTTGAACGCACATTGCGCCTCCTGGTATTCCGGGAGGC-ATGCCTGTTCGAGCGTCATTAAAACCAATTCAAGCATTTCT-GCTTGGTCATGGAGGAAGAG--TCCACCC---TGTG---GCC-TCCCC---CCCGAAATCCAAG--GGCGGAAA-GATTCCGGTACT-CGGTGTAGT-ACTAACG--TTCACTT-TGT--ATCCGGAGTC-GTACCA-GCCGGTAAACCCCC-CACAATTCTCT
>5483
GCTGC-GCGTGCTGGAAA-----GCG-TGC-CTCCTCGACC-GTCTC---ACC-CAGTGTGGTGGGGGGGG--GA-TCGT--GGAGTGTCG--GTGCGGAAGGCCTTACCACAAAC-TCTTGTACTTCC---ATGTTTT-----CTGTCTGAACT-GTCATATAA--ATAAGTTAA----AACTTTCAACAACGGATCTCTTGGT-TCTCGCATCGATGAAGAACGCAGC-GAAATGCGATAAGTAGTGTGAATTGCAGAATTCCGTGAATCATCGAATCTTTGAACGCACATTGCGCCTCCTGGTATTCCGGGAGGC-ATGCCTGTTCGAGCGTCATTAAAACCAATTCAAGCATTTCT-GCTTGGTCATGGAGGAAGAG--TCCACCC---TGTG---GCC-TCCCC---CCCGAAATCCAAG--GGCGGAAA-GATTCCGGTACT-CGGTGTAGT-ACTAACG--TTCACTT-TGT--ATCCGGAGTC-GTACCA-GCCGGTAAACCCCC-CACAATTCTCT
>5070
GCTGC-GCGTGCTGGAAA-----GCG-TGC-CTCCTCGACC-GTCTC---ACC-CAGTGTGGTGGGGGGG---GA-TCGT--GGAGTGTCG--GTGCGGAAGGCCTTACCACAAAC-TCTTGTACTTCC---ATGTTTT-----CTGTCTGAACT-GTCATATAA--ATAAGTTAA----AACTTTCAACAACGGATCTCTTGGT-TCTCGTATCGATGAAGAACGCAGC-GAAATGCGATAAGTAGTGTGAATTGCAGAATTCCGTGAATCATCGAATCTTTGAACGCACATTGCGCCTCCTGGTATTCCGGGAGGC-ATGCCTGTTCGAGCGTCATTAAAACCAATTCAAGCATTTCT-GCTTGGTCATGGAGGAAGAG--TCCACCC---TGTG---GCC-TCCCC---CCCGAAATCCAAG--GGCGGAAA-GATTCCGGTACT-CGGTGTAGT-ACTAACG--TTCACTT-TGT--ATCCGGGGTC-GTACCA-GCCGGTAAACCCCC-CACAATTCTCT
>VK2106
GCTGC-GCGTGCTGGAAA-----GCG-TGC-CTCCTCGACC-GTCTC---ACC-CAGTGTGGTGGGGGGG---GA-TCGT--GGAGTGTCG--GTGCGGAAGGCCTTACCACAAAC-TCTTGTACTTCC---ATGTTTT-----CTGTCTGAACT-GTCATATAA--ATAAGTTAA----AACTTTCAACAACGGATCTCTTGGT-TCTCGCATCGATGAAGAACGCAGC-GAAATGCGATAAGTAGTGTGAATTGCAGAATTCCGTGAATCATCGAATCTTTGAACGCACATTGCGCCTCCTGGTATTCCGGGAGGC-ATGCCTGTTCGAGCGTCATTAAAACCAATTCAAGCATTTCT-GCTTGGTCATGGAGGAAGAG--TCCACCC---TGTG---GCC-TCCCC---CCCGAAATCCAAG--GGCGGAAA-GATTCCGGTACT-CGGTGTAGT-ACTAACG--TTCACTT-TGT--ATCCGGAGTC-GTACCA-GCCGGTAAACCCCC-CACAATTCTCT
>5419
GCTGC-GCGTGCTGGAAA-----GCG-TGC-CTCCTCGACC-GTCTC---ACC-CAGTGTGGTGGGGGGG---GA-TCGT--GGAGTGTCG--GTGCGGAAGGCCTTACCACAAAC-TCTTGTACTTCC---ATGTTTT-----CTGTCTGAACT-GTCATATAA--ATAAGTTAA----AACTTTCAACAACGGATCTCTTGGT-TCTCGTATCGATGAAGAACGCAGC-GAAATGCGATAAGTAGTGTGAATTGCAGAATTCCGTGAATCATCGAATCTTTGAACGCACATTGCGCCTCCTGGTATTCCGGGAGGC-ATGCCTGTTCGAGCGTCATTAAAACCAATTCAAGCATTTCT-GCTTGGTCATGGAGGAAGAG--TCCACCC---TGTG---GCC-TCCCC---CCCGAAATCCAAG--GGCGGAAA-GATTCCGGTACT-CGGTGTAGT-ACTAACG--TTCACTT-TGT--ATCCGGGGTC-GTACCA-GCCGGTAAACCCCC-CACAATTCTCT
>7017
GCTGC-GCGTGCTGGAAA-----GCG-TCC-CTCCTCGACC-GTCTC---ACC-CAGTGTGGTGGGGGG----GA-TCGT--GGAGTGTCG--GTGCGGAAGGCCTTACCACAAAC-TCTTGTACTTCC---ATGTTTT-----CTGTCTGAACT-GTCATATAA--ATAAGTTAA----AACTTTCAACAACGGATCTCTTGGT-TCTCGCATCGATGAAGAACGCAGC-GAAATGCGATAAGTAGTGTGAATTGCAGAATTCCGKGAATCATCGAATCTTTGAACGCACATTGCGCCTCMTGGTATTCCGGGAGGC-ATGCCTGTTCGAGCGTCATTAAAACCAATTCAAGCATTTCT-GCTTGGTCATGGAGGAAGAG--TCCACCC---TGTG---GCC-TCCCC---CCCGAAATCCAAG--GGCGGAAA-GATTCCGGTAST-CGGTGTAGT-ACTAACG--TTCACTT-TGT--ATCCGGAGTC-CTACCA-GCCGGTAAACCCCC-CWCAATTCTCT
>24460
GCTGC-GCGTGCTGGAAA-----GCG-TGC-CTCCTCGACC-GTGTC---ACC-CAGTGTGGTGGGGG-----GA-TCGT--GGAGCGTCG--GTGCGGAAGGCTTTACCACAAAC-TCGTGTACTTCC---ATGTTTT-----CTGTCTGAACT-GTCATATAA--ATAAGTTAA----AACTTTCAACAACGGATCTCTTGGT-TCTCGCATCGATGAAGAACGCAGC-GAAATGCGATAAGTAGTGTGAATTGCAGAATTCCGTGAATCATCGAATCTTTGAACGCACATTGCGCCTCCTGGTATTCCGGGAGGC-ATGCCTGTTCGAGCGTCATTAAAACCAATTCAAGCGTTTCT-GCTTGGTCATGGAGGAAGAGTGTCCACCC---TGTG---GCCCTCCCC---CCCGAAATCCAAG--GGCGGAAA-GACTCCGGTACT-CGGTGTAGT-ACTAACG--TTCACTT-TGT--ATCCGGAGTC-GTACCA-GCCGGTAAACCCCC-CACAATTCTCT
>6137
GCTGC-GCGTGCTGGAAA-----GCG-TGC-CTCCTCGACC-GTGTC---ACC-CAGTGTGGTGGGGG-----GA-TCGT--GGAGCGTCG--GTGCGGAAGGCTTTACCACAAAC-TCGTGTACTTCC---ATGTTTT-----CTGTCTGAACT-GTCATATAA--ATAAGTTAA----AACTTTCAACAACGGATCTCTTGGT-TCTCGCATCGATGAAGAACGCAGC-GAAATGCGATAAGTAGTGTGAATTGCAGAATTCCGTGAATCATCGAATCTTTGAACGCACATTGCGCCTCCTGGTATTCCGGGAGGC-ATGCCTGTTCGAGCGTCATTAAAACCAATTCAAGCGTTTCT-GCTTGGTCATGGAGGAAGAGTGTCCACCC---TGTG---GCCCTCCCC---CCCGAAATCCAAG--GGCGGAAA-GACTCCGGTACT-CGGTGTAGT-ACTAACG--TTCACTT-TGT--ATCCGGAGTC-GTACCA-GCCGGTAAACCCCC-CACAATTCTCT
>6133
GCTGC-GCGTGCTGGAAA-----GCG-TGC-CTCCTCGACC-GTGTC---ACC-CAGTGTGGTGGGGG-----GA-TCGT--GGAGCGTCG--GTGCGGAAGGCTTTACCACAAAC-TCGTGTACTTCC---ATGTTTT-----CTGTCTGAACT-GTCATATAA--ATAAGTTAA----AACTTTCAACAACGGATCTCTTGGT-TCTCGCATCGATGAAGAACGCAGC-GAAATGCGATAAGTAGTGTGAATTGCAGAATTCCGTGAATCATCGAATCTTTGAACGCACATTGCGCCTCCTGGTATTCCGGGAGGC-ATGCCTGTTCGAGCGTCATTAAAACCAATTCAAGCGTTTCT-GCTTGGTCATGGAGGAAGAGTGTCCACCC---TGTG---GCCCTCCCC---CCCGAAATCCAAG--GGCGGAAA-GACTCCGGTACT-CGGTGTAGT-ACTAACG--TTCACTT-TGT--ATCCGGAGTC-GTACCA-GCCGGTAAACCCCC-CACAATTCTCT
>6136
GCTGC-GCGTGCTGGAAA-----GCG-TGC-CTCCTCGACC-GTGTC---ACC-CAGTGTGGTGGGGG-----GA-TCGT--GGAGCGTCG--GTGCGGAAGGCTTTACCACAAAC-TCGTGTACTTCC---ATGTTTT-----CTGTCTGAACT-GTCATATAA--ATAAGTTAA----AACTTTCAACAACGGATCTCTTGGT-TCTCGCATCGATGAAGAACGCAGC-GAAATGCGATAAGTAGTGTGAATTGCAGAATTCCGTGAATCATCGAATCTTTGAACGCACATTGCGCCTCCTGGTATTCCGGGAGGC-ATGCCTGTTCGAGCGTCATTAAAACCAATTCAAGCGTTTCT-GCTTGGTCATGGAGGAAGAGTGTCCACCC---TGTG---GCCCTCCCC---CCCGAAATCCAAG--GGCGGAAA-GACTCCGGTACT-CGGTGTAGT-ACTAACG--TTCACTT-TGT--ATCCGGAGTC-GTACCA-GCCGGTAAACCCCC-CACAATTCTCT
>6134
GCTGC-GCGTGCTGGAAA-----GCG-TGC-CTCCTCGACC-GTGTC---ACC-CAGTGTGGTGGGGG-----GA-TCGT--GGAGCGTCG--GTGCGGAAGGCTTTACCACAAAC-TCGTGTACTTCC---ATGTTTT-----CTGTCTGAACT-GTCATATAA--ATAAGTTAA----AACTTTCAACAACGGATCTCTTGGT-TCTCGCATCGATGAAGAACGCAGC-GAAATGCGATAAGTAGTGTGAATTGCAGAATTCCGTGAATCATCGAATCTTTGAACGCACATTGCGCCTCCTGGTATTCCGGGAGGC-ATGCCTGTTCGAGCGTCATTAAAACCAATTCAAGCGTTTCT-GCTTGGTCATGGAGGAAGAGTGTCCACCC---TGTG---GCCCTCCCC---CCCGAAATCCAAG--GGCGGAAA-GACTCCGGTACT-CGGTGTAGT-ACTAACG--TTCACTT-TGT--ATCCGGAGTC-GTACCA-GCCGGTAAACCCCC-CACAATTCTCT
>AH19561
GCTGC-GCGTGCTGGAAA-----GCG-TGC-CTCCTCGACC-GTGTC---ACC-CAGTGTGGTGGGGG-----GA-TCGT--GGAGCGTCG--GTGCGGAAGGCTTTACCACAAAC-TCGTGTACTTCC---ATGTTTT-----CTGTCTGAACT-GTCATATAA--ATAAGTTAA----AACTTTCAACAACGGATCTCTTGGT-TCTCGCATCGATGAAGAACGCAGC-GAAATGCGATAAGTAGTGTGAATTGCAGAATTCCGTGAATCATCGAATCTTTGAACGCACATTGCGCCTCCTGGTATTCCGGGAGGC-ATGCCTGTTCGAGCGTCATTAAAACCAATTCAAGCGTTTCT-GCTTGGTCATGGAGGAAGAGTGTCCACCC---TGTG---GCCCTCCCC---CCCGAAATCCAAG--GGCGGAAA-GACTCCGGTACT-CGGTGTAGT-ACTAACG--TTCACTT-TGT--ATCCGGAGTC-GTACCA-GCCGGTAAACCCCC-CACAATTCTCT
>5746
GCTGC-GCATGCTGGAAG-----GCG-TGC-CCCCTCGACC-GTCCC---ACC-GATTCCGGTGGG-------GC-TCGG--GGAGCGTCG--GCGCGGAAGGATTTACCACAAACCTCTTGCTTTTCC---ATGTTTT-----CTGTCTGAAAT-GTCATACAAA-ACAA-TTAA----AACTTTCAACAACGGATCTCTTGGT-TCTCGCATCGATGAAGAACGCAGC-GAAATGCGATAAGTAGTGTGAATTGCAGAATTCCGTGAATCATCGAATCTTTGAACGCACATTGCGCCTCCTGGTATTCCGGGAGGC-ATGCCTGTTCGAGCGTCATTAAAATCAAATCAAGCATTTGT-GCTTGGTCATGGAGGAAGAG--TCCACCC---GGTG---GTC-TCCCC---ACTGAAATCAAAA--GGCGGAAG-GACTCCGGTACA-CGGTGTAGT-ACTAACG--TTCGCTT-CGT--ATCTGGAGTC-CTACCT-GCCGGCAAACCCCC-CACGATTCTCT
>5747
GCTGC-GCATGCTGGAAG-----GCG-TGC-CCCCTCGACC-GTCCC---ACC-GATTCCGGTGGG-------GC-TCGG--GGAGCGTCG--GCGCGGAAGGATTTACCACAAACCTCTTGCTTTTCC---ATGTTTT-----CTGTCTGAAAT-GTCATACAAA-ACAA-TTAA----AACTTTCAACAACGGATCTCTTGGT-TCTCGCATCGATGAAGAACGCAGC-GAAATGCGATAAGTAGTGTGAATTGCAGAATTCCGTGAATCATCGAATCTTTGAACGCACATTGCGCCTCCTGGTATTCCGGGAGGC-ATGCCTGTTCGAGCGTCATTAAAATCAAATCAAGCATTTGT-GCTTGGTCATGGAGGAAGAG--TCCACCC---GGTG---GTC-TCCCC---ACTGAAATCAAAA--GGCGGAAG-GACTCCGGTACA-CGGTGTAGT-ACTAACG--TTCGCTT-CGT--ATCTGGAGTC-CTACCT-GCCGGCAAACCCCC-CACGATTCTCT
>4928
GCTGC-GCATGCTGGAAG-----GCG-TGC-CCCCTCGACC-GTCCC---ACC-GATTCCGGTGGG-------GC-TCGG--GGAGCGTCG--GCGCGGAAGGATTTACCACAAACCTCTTGCTTTTCC---ATGTTTT-----CTGTCTGAAAT-GTCATACAAA-ACAA-TTAA----AACTTTCAACAACGGATCTCTTGGT-TCTCGCATCGATGAAGAACGCAGC-GAAATGCGATAAGTAGTGTGAATTGCAGAATTCCGTGAATCATCGAATCTTTGAACGCACATTGCGCCTCCTGGTATTCCGGGAGGC-ATGCCTGTTCGAGCGTCATTAAAATCAAATCAAGCATTTGT-GCTTGGTCATGGAGGAAGAG--TCCACCC---GGTG---GTC-TCCCC---ACTGAAATCAAAA--GGCGGAAG-GACTCCGGTACA-CGGTGTAGT-ACTAACG--TTCGCTT-CGT--ATCTGGAGTC-CTACCT-GCCGGCAAACCCCC-CACGATTCTCT
>4925
GCTGC-GCATGCTGGAAG-----GCG-TGC-CCCCTCGACC-GTCCC---ACC-GATTCCGGTGGG-------GC-TCGG--GGAGCGTCG--GCGCGGAAGGATTTACCACAAACCTCTTGCTTTTCC---ATGTTTT-----CTGTCTGAAAT-GTCATACAAA-ACAA-TTAA----AACTTTCAACAACGGATCTCTTGGT-TCTCGCATCGATGAAGAACGCAGC-GAAATGCGATAAGTAGTGTGAATTGCAGAATTCCGTGAATCATCGAATCTTTGAACGCACATTGCGCCTCCTGGTATTCCGGGAGGC-ATGCCTGTTCGAGCGTCATTAAAATCAAATCAAGCATTTGT-GCTTGGTCATGGAGGAAGAG--TCCACCC---GGTG---GTC-TCCCC---ACTGAAATCAAAA--GGCGGAAG-GACTCCGGTACA-CGGTGTAGT-ACTAACG--TTCGCTT-CGT--ATCTGGAGTC-CTACCT-GCCGGCAAACCCCC-CACGATTCTCT
>AH38931
GCTGC-GCATGCTGGAAG-----GCG-TGC-CCCCTCGACC-GTCCC---ACC-GATTCCGGTGGG-------GC-TCGG--GGAGCGTCG--GCGCGGAAGGATTTACCACAAACCTCTTGCTTTTCC---ATGTTTT-----CTGTCTGAAAT-GTCATACAAA-ACAA-TTAA----AACTTTCAACAACGGATCTCTTGGT-TCTCGCATCGATGAAGAACGCAGC-GAAATGCGATAAGTAGTGTGAATTGCAGAATTCCGTGAATCATCGAATCTTTGAACGCACATTGCGCCTCCTGGTATTCCGGGAGGC-ATGCCTGTTCGAGCGTCATTAAAATCAAATCAAGCATTTGT-GCTTGGTCATGGAGGAAGAG--TCCACCC---GGTG---GTC-TCCCC---ACTGAAATCAAAA--GGCGGAAG-GACTCCGGTACA-CGGTGTAGT-ACTAACG--TTCGCTT-CGT--ATCTGGAGTC-CTACCT-GCCGGCAAACCCCC-CACGATTCTCT
>14701
GCTGC-GCATGYKGGAAG-----GCG-TGC-CCCYTCGACY-GTMYC---ACY-GATTCCAGTGGK-------GC-TCRG--GGAGCGTCG--GCGCGGAAGGATTTMMCACAAACCTCKTGCTWWKYC---AKSTGTT-----CKRTCTGAAAT-GTCATMCAWA-ACAA-TTAA----AAYTTTCAACAACKGATCTSKTGGT-TSTMGCATCGATGAAGAAMGCAGM-GAAATGYGATAAGTAGTGTGAATTGCAGAATTCSGTGAATCATYGAATCTTTGAACGCACATTGCGCCTCYTWGTATTCCGGGAGGC-ATGYCTGWTCGAGMGTCATTAAAATCAAATCAAGCATTTGT-GCTTGGTCATGGAGGAAGAG--TCCACCC---GGTG---GTC-TCMCC---ACWGAAATCAAAA--GGCGKAAG-GWCTYCGGTACW-MGGTGTAGT-ASTAACG--TTCGCTT-SGT--ATYYGGAGTC-STACCT-GCCGKCAAACCCCC-YAYGATTCTCY
>6352
GCTGC-GCGTGCTGGAAA-----GCG-TGC-CTCCCCGACT-GTCTC---ACC-AGGTGTGGTGGG-------GC-TCCC--GGAGCGTCG--GCGCGGAAGGATCTACCACAAAC-TCTTTCGTTTCC---ATGTTTTTTTTTCTGTCTGAAAT-GTCATACAAA-AGAA-TTAA----AACTTTCAACAACGGATCTCTTGGT-TCTCGCATCGATGAAGAACGCAGC-GAAATGCGATAAGTAGTGTGAATTGCAGAATTCCGTGAATCATCGAATCTTTGAACGCACATTGCGCCTCCTGGTATTCCGGGAGGC-ATGCCTGTTCGAGCGTCATTAAAATCAAATCAAGCATCCGT-GCTTGGTCATGGAGGAAGAG--TCCACCC---TGTG---GTC-TCCCC---ACTGAAATCGAAA--GGCGGAAA-GACTCCGGTACA-CGGTGTAGT-ACTAACG--TTCGCTT-CGT--ATCTGGAGTC-GTACCT-GCCGGCAAACCCCC-CACGATTCTCC
>24461
GCTGC-GCGTGCTGGAAA-----GCG-TGC-CTCCCCGACC-GTCTC---ACC-AGGTGTGGTGGG-------GC-TCCC--GGAGCGTCG--GCGCGGAAGGATCTACCACAAAC-TCTTTCGTTTCC---ATTTTTTTTT--CTGTCTGAAAT-GTCATACAAA-ATAA-TTAA----AACTTTCAACAACGGATCTCTTGGT-TCTCGCATCGATGAAGAACGCAGC-GAAATGCGATAAGTAGTGTGAATTGCAGAATTCCGTGAATCATCGAATCTTTGAACGCACATTGCGCCTCCTGGTATTCCGGGAGGC-ATGCCTGTTCGAGCGTCATTAAAATCAAATCAAGCATCCGT-GCTTGGTCATGGAGGAAGAG--TCCACCC---TGTG---GTC-TCCCC---ACTGAAATCGAAA--GGCGGAAA-GACTCCGGTACA-CGGTGTAGT-ACTAACG--TTCGCTT-CGT--ATCTGGAGTC-GTACCT-GCCGGCAAACCCCC-CAC????????
>AH39247
GCTGC-GCGTGCTGGAAA-----GCG-TGC-CTCCCCGACT-GTCTC---ACC-AGGTGTGGTGGG-------GC-TCCC--GGAGCGTCG--GCGCGGAAGGATCTACCACAAAC-TCTTTCGTTTCC---ATGTTTTTTT--CTGTCTGAAAT-GTCATACAAA-ATAA-TTAA----AACTTTCAACAACGGATCTCTTGGT-TCTCGCATCGATGAAGAACGCAGC-GAAATGCGATAAGTAGTGTGAATTGCAGAATTCCGTGAATCATCGAATCTTTGAACGCACATTGCGCCTCCTGGTATTCCGGGAGGC-ATGCCTGTTCGAGCGTCATTAAAATCAAATCAAGCATCCGT-GCTTGGTCATGGAGGAAGAG--TCCACCC---TGTG---GTC-TCCCC---ACTGAAATCGAAA--GGCGGAAA-GACTCCGGTACA-CGGTGTAGT-ACTAACG--TTCGCTT-CGT--ATCTGGAGTC-GTACCT-GCCGGCAAACCCCC-CACGATTCTCC
>5473
GCTGC-GCGTGCTGGAAA-----GCG-TGC-CTCCCCGACC-GTCTC---ACC-AGGTGTGGTGGG-------GC-TCCC--GGAGCGTCG--GCGCGGAAGGATCTACCACAAAC-TCTTTCGTTTCC---ATTTTTTTTT--CTGTCTGAAAT-GTCATACAAA-ATAA-TTAA----AACTTTCAACAACGGATCTCTTGGT-TCTCGCATCGATGAAGAACGCAGC-GAAATGCGATAAGTAGTGTGAATTGCAGAATTCCGTGAATCATCGAATCTTTGAACGCACATTGCGCCTCCTGGTATTCCGGGAGGC-ATGCCTGTTCGAGCGTCATTAAAATCAAATCAAGCATCCGT-GCTTGGTCATGGAGGAAGAG--TCCACCC---TGTG---GTC-TCCCC---ACTGAAATCGAAA--GGCGGAAA-GACTCCGGTACA-CGGTGTAGT-ACTAACG--TTCGCTT-CGT--ATCTGGAGTC-GTACCT-GCCGGCAAACCCCC-CACGATTCTCC
>AH39285
GTTGC-GCGTGCTGGAAA-----GCG-TGC-CTCCTAGACC-GTCTC---ACC-AAGTGTGGTGGG-------GC-TCCC--GGAGCGTCG--GCGCGGAAGGATTTACCACAAAC-TCTTGTGTTTCC---ATGTTTT-----CTGTCTGAAAT-GTCATACAAA-ATAA-TTAA----AACTTTCAACAACGGATCTCTTGGT-TCTCGCATCGATGAAGAACGCAGC-GAAATGCGATAAGTAGTGTGAATTGCAGAATTCCGTGAATCATCGAATCTTTGAACGCACATTGCGCCTCCTGGTATTCCGGGAGGC-ATGCCTGTTCGAGCGTCATTAAAATCAAATCAAGCATTCGT-GCTTGGTCATGGAGGAAGAG--TCCACCC---TGTG---GTC-TCCCC---ACTGAAATCGAAA--GGCGGAAG-GACTCCGGTACA-CGGTGTAGT-ACTAACG--TTCGCTT-CGT--ATCTGGAGTC-ATACCT-GCCCACAAACCCCC-CACGATTCTCT
>5342
GCTGC-GCGTGCTGGAAG-----GCA-TGC-CTCCTTGGCC-GTACC---AC---CGTCTGGTGGC-------GA-TCCT--GGGGTGTCG--GCGCGGATGGCT-TACCATAAAC-TCTTGCGTTTCC---ATGTTTT-----CTGTCTGAACT-GTCATACAAA-ATAA-TTAA----AACTTTCAACAACGGATCTCTTGGT-TCTCGCATCGATGAAGAACGCAGC-GAAATGCGATAAGTAGTGTGAATTGCAGAATTCCGTGAATCATCGAATCTTTGAACGCACATTGCGCCTCCTGGTATTCCGGGAGGC-ATGCCTGTTCGAGCGTCATTAAAATCAAATCAAGTATTTGT-GCTTGGTCATGGAGGAAGAG--TCCACCC---TGTG---GTC-TCCCC---ACCGAAATCCAAA--GGCGGAAA-GACTCCAGTACA-CGGTGTAGT-ACTAACG--TTCGCTT-CGT--ATCTGGAGTC-GTACCT-GCCGTCAAACCCCCCCACATTTCTCT
>GU391569_Picoa_juniperi
GCTGC-GCGTGCTGGAAG-----CCA-TGC-CTCCTTGGCC-GTACC---AC---CGTCTGGTGGC-------GA-TACCT-GGGGTGTCG--GCGCGGATGGCT-TACCATAAAC-TCTTGCGTTTCC---ATGTTTT-----CTGTCTGAACT-GTCGTACAAA-ATAA-TTAA----AACTTTCAACAACGGATCTCTTGGT-TCTCGCATCGATGAAGAACGCAGC-GAAATGCGATAAGTAGTGTGAATTGCAGAATTCCGTGAATCATCGAATCTTTGAACGCACATTGCGCCTCCTGGTATTCCGGGAGGC-ATGCCTGTTCGAGCGTCATTAAAATCAAATCAAGTATTTGT-GCTTGGTCATGGAGGAAGAG--TCCACCC---TGTG---GTC-TCCCC---ACCGAAATCCAAG--GGCGGAAA-GACTCCAGTACA-CGGTGTAGT-ACTAACG-TATCGCTT-CGT--GTCTGGAGTC-GTACCT-GCCGTCAAACCCCCCCACATTTCTCT
>GU391563_Phaeangium_lefebvrei
GCTGC-GCGTGCTGGCAG-----GCA-TGC-CTCCTTGGCC-GTACC---AC---CGTCTGGTGGCTA-----GA-TCCT--GGGGTGTCG--GCGCGGATGGCT-TACCATAAAC-TCTTGCGTTTCC---ATGTTTT-----CTGTCTGAACT-GTCATACAAA-ATAA-TTAA----AACTTTCAACAACGGATCTCTTGGT-TCTCGCATCGATGAAGAACGCAGC-GAAATGCGATAAGTAGTGTGAATTGCAGAATTCCGTGAATCATCGAATCTTTGAACGCACATTGCGCCTCCTGGTATTCCGGGAGGC-ATGCCTGTTCGAGCGTCATTAAAATCAAATCAAGTATTTGT-GCTTGGTCATGGAGGAAGAG--TCCACCC---TGTG---GTC-TCCCC---ACCGAAATCCAAA--GGCGGAAA-GACTCCAGTACA-CGGTGTAGT-ACTAACG--TTCGCTT-CGTAAGTCTGGAGTC-GTACCT-GCCGTCAAACCCCCCCACATTTGTCT
>5590
GCTGC-GCGTGCTGGAAG-----GCA-TGC-CTCCTTGGCC-GTACC---AC---CGTCTGGTGGC-------GA-TCCT--GGGGTGTCG--GCGCGGATGGCT-TACCATAAAC-TCTTGCGTTTCC---ATGTTTT-----CTGTCTGAACT-GTCATACAAA-ATAA-TTAA----AACTTTCAACAACGGATCTCTTGGT-TCTCGCATCGATGAAGAACGCAGC-GAAATGCGATAAGTAGTGTGAATTGCAGAATTCCGTGAATCATCGAATCTTTGAACGCACATTGCGCCTCCTGGTATTCCGGGAGGC-ATGCCTGTTCGAGCGTCATTAAAATCAAATCAAGTATTTGT-GCTTGGTCATGGAGGAAGAG--TCCACCC---TGTG---GTC-TCCCC---ACCGAAATCCAAA--GGCGGAAA-GACTCCAGTACA-CGGTGTAGT-ACTAACG--TTCGCTT-CGT--ATCTGGAGTC-GTACCT-GCCGTCAAACCCCCCCACATTTCTCT
>5754
GCTGC-GCGTGCTGGAAG-----GCA-TGC-CTCCTTGACC-GTACC---AC---CGTCTGGTGGC-------GA-TCCT--GGGGTGTCG--GCGCGGATGGCT-TACCATAAAC-TCTTGCGTTTCC---ATGTTTT-----CTGTCTGAACT-GTCATACAAA-ATAA-TTAA----AACTTTCAACAACGGATCTCTTGGT-TCTCGCATCGATGAAGAACGCAGC-GAAATGCGATAAGTAGTGTGAATTGCAGAATTCCGTGAATCATCGAATCTTTGAACGCACATTGCGCCTCCTGGTATTCCGGGAGGC-ATGCCTGTTCGAGCGTCATTAAAATCAAATCAAGTATTTGT-GCTTGGTCATGGAGGAAGAG--TCCACCC---TGTG---GTC-TCCCC---ACCGAAATCCAAA--GGCGGAAA-GACTCCAGTACA-CGGTGTAGT-ACTAACG--TTCGCTT-CGT--ATCTGGAGTC-GTACCT-GCCGTCAAACCCCCCCACATTTCTCT
>BMBC10
GCCGT-GCGTGCTGGATA-----GCG-TGC-CTCCGCAACC-TTCCC---ACC-GAGTGTGGTGGG-------AA-TCAC--GGAGTGTCG--GCACGGAAGGCTTTACCACAAAC-CCTTGTGTTTCC---ATGTTTT-----CTGTCTGAACTTGTCATATGA--ATAA-TTAA----AACTTTCAACAACGGATCTCTTGGT-TCTCGCATCGATGAAGAACGCAGC-GAAATGCGATAAGTAGTGTGAATTGCAGAATTCCGTGAATCATCGAATCTTTGAACGCACATTGCGCCTCCTGGTATTCCGGGAGGC-ATGCCTGTTCGAGCGTCATTAAAATCAAATCAAGCGATTAC-GTTTGGTCATGGAGGAAGAG--TCCACCC---TGTGTG-GTC-TCCCC---ACCAAAATCGAAA--GGCGGAAA-GACTCCGGTACA-CGGCGTAGT-ACTAACG--TTCGCTT-CGT--ACCTGGGATC-CTCCCA-GCCGGCAAACCCCC-CACAATTCTCT
>6351
GTCGC-GCGTGCTGGATA-----GCG-TGC-CTCCGCCACC-TTCCC---ACC-GAGTGTGGTGGG-------AA-TCAC--GGAGTGTCG--GCACGGAAGGCTTTACCACAAAC-CCTTGTGTTTCC---ATGTTTT-----CCGTCTGAACT-GTCATAAGA--ATAA-TTAA----AACTTTCAACAACGGATCTCTTGGT-TCTCGCATCGATGAAGAACGCAGC-GAAATGCGATAAGTAGTGTGAATTGCAGAATTCCGTGAATCATCGAATCTTTGAACGCACATTGCGCCTCCTGGTATTCCGGGAGGC-ATGCCTGTTCGAGCGTCATTAAAATCAAATCAAGCGATTAC-GTTTGGTCATGGAGGAAGAG--TCCACAC---TGTGTG-GTC-TCCCC---ACCGAAATCCAAA--GGCGGAAA-GACTCCGGTACA-CGGCGTAGT-ACTAACG--TTCGCTT-CGT--ACCTGGGATC-CTCCCA-GCCGGCAAACCCCC-AACAATTCTCT
>BMBH1
GTCGC-GCGTGCTGGGATA----GCG-TGC-CTCCGCCACC-TTCCC---ACC-GAGTGTGGTGGG-------AA-TCAC--GGAGTGTCG--GCACGGAAGGCTTTACCACAAAC-CCTTGTGTTTCC---ATGTTTT-----CCGTCTGAACT-GTCATAAGA--ATAA-TTAA----AACTTTCAACAACGGATCTCTTGGT-TCTCGCATCGATGAAGAACGCAGC-GAAATGCGATAAGTAGTGTGAATTGCAGAATTCCGTGAATCATCGAATCTTTGAACGCACATTGCGCCTCCTGGTATTCCGGGAGGC-ATGCCTGTTCGAGCGTCATTAAAATCAAATCAAGCGATTAC-GTTTGGTCATGGAGGAAGAG--TCCACAC---TGTGTG-GTC-TCCCC---ACCGAAATCCAAA--GGCGGAAA-GACTCCGGTACA-CGGCGTAGT-ACTAACG--TTCGCTT-CGT--ACCTGGGATC-CTCCCA-GCCGGCAAACCCCC-AACAATTCTCT
>BMBH3
GTCGC-GCGTGCTGGATA-----GCG-TGT-CTCCGCCACC-TTCCC---ACC-GAGTGTGGTGGG-------AA-TCAC--GGAGTGTCG--GCACGGAAGGCTTTACCACAAAC-CCTTGTGTTTCC---ATGTTTT-----CCGTCTGAACT-GTCATAAGA--ATAA-TTAA----AACTTTCAACAACGGATCTCTTGGT-TCTCGCATCGATGAAGAACGCAGC-GAAATGCGATAAGTAGTGTGAATTGCAGAATTCCGTGAATCATCGAATCTTTGAACGCACATTGCGCCTCCTGGTATTCCGGGAGGC-ATGCCTGTTCGAGCGTCATTAAAATCAAATCAAGCGATTAC-GTTTGGTCATGGAGGAAGAG--TCCACAC---TGTGTG-GTC-TCCCC---ACCGAAATCCAAA--GGCGGAAA-GACTCCGGTACA-CGGCGTAGT-ACTAACG--TTCGCTT-CGT--ACCTGGGATC-CTCCCA-GCCGGCAAACCCCC-AACAATTCTCT
>5355
GCCGC-GCGTGCTGGATA-----GCG-TGC-CTCCGCCACC-TTCCC---ACC-GAGTGTGGTGGG-------AA-TCAC--GGAGTGTCG--GCACGGAAGGCTTTACCCACAAACCCTTGTGCTTCC---ATGTTTT-----CCGTCTGAACT-GTCATAAGA--ATAA-TTAATTAAAACTTTCAACAACGGATCTCTTGGT-TCTCGCATCGATGAAGAACGCAGC-GAAATGCGATAAGTAGTGTGAATTGCAGAATTCCGTGAATCATCGAATCTTTGAACGCACATTGCGCCTCCTGGTATTCCGGGAGGC-ATGCCTGTTCGAGCGTCACTAAAATCAAATCAAGCGATTAC-GTTTGGTCATGGAGGAAGAG--TCCACAC---TGTGTG-GTC-TCCCC---ACCGAAATCCAAA--GGCGGAAA-GACTCCGGTACA-CGGCGTAGT-ACTAACG--TTCGCTT-CGT--ACCTGGGATC-CTCCCA-GCCGGCAAACCCCC-AACAATTCTCT
>5753
GCTGC-GTGGGCTGGATA-----GCT-TGC-CTCCTCAAGG-ACTC----GCC-GATTGCGGTGGG-------GT-TCCT--GGAGCGTCG--GCGCGGAAGGCTTTACCACAAAC-CCTTGTGTTTTT---ACGTTTT-----CTGTCTGATCT-GTCATACAA--ATAA-TTAA----AACTTTCAACAACGGATCTCTTGGT-TCTCGCATCGATGAAGAACGCAGC-GAAATGCGATAAGTAGTGTGAATTGCAGAATTCCGTGAATCATCGAATCTTTGAACGCACATTGCGCCCCCTGGTATTCCGGGAGGC-ATACCTGTTCGAGCGTCATTAAAATCAAATCAAGCGTCTGT-GCTTGGTCCTGGAGGAAGAG--TCCACCC----GATG--GTC-TCCCC---ACCGAAATCAAAA--GGCGGAAA-GACTCCGGTATA-CGGCGTAGT-ACTAACG--TTCGCTT-CGT--ACTCGGAATC-CTACCT-GCCGGCAAACCCCCCCACAATTCTCT
>5345
GCTGC-GCGCGCTGTATA-----GCG-TGC-CTCCTTGACC-ATCTC---ACC-GAGTGTGGGGTGGG-----GA-TCAC--GGAGTGTCG--GCACGGAAGGCTTTACCACAAAC-CCTCGTGTTTCC---ATGTTTT-----CTGTCTGAACT-GTCATACAA--ATAA-TTAA----AACTTTCAACAACGGATCTCTTGGT-TCTCGCATCGATGAAGAACGCAGC-GAAATGCGATAAGTAGTGTGAATTGCAGAATTCCGTGAATCATCGAATCTTTGAACGCACATTGCGCCTCCTGGTATTCCGGGAGGC-ATGCCTGTTCGAGCGTCATTAAAATCAAATCAAGCGTTTGT-GCTTGGTCATGGAGGAAGAG--TCCACCT---TGATG--GTC-TCCCC---ACCGAAATCCAAA--GGCGGAAA-GATTCCGGTACA-CGGCGTAGT-ACTAACG--TTCGCTT-CGT--ACCTGGAATC-CTACCT-GCCGGCGAACCCCC-CACAACCCTCT
>4929
GCTGC-GTGTGCTGCATA-----GCG-TGC-CTCCTTGACC-ATCTC---ACC-GAGTGTGGGGTGGG-----GA-TCAC--GGAGTGTCG--GCACGGAAGGCTTTACCACAAAC-CCTTGTGTTTCC---ATGTTTT-----CTGTCTGAACT-GTCATACGA--ATAA-TTAA----AACTTTCAACAACGGATCTCTTGGT-TCTCGCATCGATGAAGAACGCAGC-GAAATGCGATAAGTAGTGTGAATTGCAGAATTCCGTGAATCATCGAATCTTTGAACGCACATTGCGCCTCCTGGTATTCCGGGAGGC-ATGCCTGTTCGAGCGTCATTAAAATCAAATCAAGCGTTTGT-GCTTGGTCATGGAGGAAGAG--TCCACCT---TGATG--GTC-TCCCC---ACCCAAACCCAAA--GGCGGAAA-GACTCCGGTACA-CGGCGTAGT-ACTAACG--TTCGCTT-CGT--ACCTGGAATC-CTACCT-GCCGGCAAAACCCC-CACAATTCTCT
>14708
GCTGC-GTGTGCTGCATA-----GCG-TGC-CTCCTTGACC-ATCTC---ACC-GAGTGTGGGGTGGG-----GA-TCAC--GGAGTGTCG--GCACGGAAGGCTTTACCACAAAC-CCTTGTGTTTCC---ATGTTTT-----CTGTCTGAACT-GTCATACGA--ATAA-TTAA----AACTTTCAACAACGGATCTCTTGGT-TCTCGCATCGATGAAGAACGCAGC-GAAATGCGATAAGTAGTGTGAATTGCAGAATTCCGTGAATCATCGAATCTTTGAACGCACATTGCGCCTCCTGGTATTCCGGGAGGC-ATGCCTGTTCGAGCGTCATTAAAATCAAATCAAGCGTTTGT-GCTTGGTCATGGAGGAAGAG--TCCACCT---TGATATGGTC-TCCCC---ACCCAAACCCAAA--GGCGGAAA-GACTCCGGTACA-CGGCGTAGT-ACTAACG--TTCGCTT-CGT--ACCTGGAATC-CTACCT-GCCGGCAAAACCCC-CACAATTCTCT
>24459
GCTGC-GTGTGCTGCATA-----GCG-TGC-CTCCTTGACC-ATCTC---ACC-GAGTGTGGGGTGGG-----GA-TCAC--GGAGTGTCG--GCACGGAAGGCTTTACCACAAAC-CCTTGTGTTTCC---ATGTTTT-----CTGTCTGAACT-GTCATACGA--ATAA-TTAA----AACTTTCAACAACGGATCTCTTGGT-TCTCGCATCGATGAAGAACGCAGC-GAAATGCGATAAGTAGTGTGAATTGCAGAATTCCGTGAATCATCGAATCTTTGAACGCACATTGCGCCTCCTGGTATTCCGGGAGGC-ATGCCTGTTCGAGCGTCATTAAAATCAAATCAAGCGTTTGT-GCTTGGTCATGGAGGAAGAG--TCCACCT---TGATATGGTC-TCCCC---ACCCAAACCCAAA--GGCGGAAA-GACTCCGGTACA-CGGCGTAGT-ACTAACG--TTCGCTT-CGT--ACCTGGAATC-CTACCT-GCCGGCAAAACCCC-CACAATTCTCT
>JF970608_Picoa_jun
GCTGC-GCGTGCWAGATAATA--GCG-TGC-CTTCTTGACC-GTCTCATCACC-GAGTGTGGTGGG-------GA-TCAC--GGAGTGTCG--GCGCGGAAGGCTTTACCACAAAC-CCTTGTGTTTCC---ATGTTTT-----CTGTCTGAACT-GTCATGCAA--ATAA-TTAA----AACTTTCAACAACGGATCTCTTGGT-TCTCGCATCGATGAAGAACGCAGC-GAAATGCGATAAGTAGTGTGAATTGCAGAATTCCGTGAATCATCGAATCTTTGAACGCACATTGCGCCTCCTGGTATTCCGGGAGGC-ATGCCTGTTCGAGCGTCATTAAAATCAAATCAAGCGTTTGT-GCTTGGTCATGGAGGAAGAG--ATCACCC---TGTG---GTC-TCCCC---ACCGAAATCCAAA--GGCGGAAA-GACTCTGGTACA-CAGCGTAGT-ACTAACG--TTCGCTTAGGT--RCCTGGAGTC-GTACCT-GCCGGCAAACCCCC-CAAAATTCTCT
>JF970607_Picoa_jun
GCTGC-GCGTGCWAGATAATA--GCG-TGC-CTTCTTGACC-GTCTCATCACC-GAGTGTGGTGGG-------GA-TCAC--GGAGTGTCG--GCGCGGAAGGCTTTACCACAAAC-CCTTGTGTTTCC---ATGTTTT-----CTGTCTGAACT-GTCATGCAA--ATAA-TTAA----AACTTTCAACAACGGATCTCTTGGT-TCTCGCATCGATGAAGAACGCAGC-GAAATGCGATAAGTAGTGTGAATTGCAGAATTCCGTGAATCATCGAATCTTTGAACGCACATTGCGCCTCCTGGTATTCCGGGAGGC-ATGCCTGTTCGAGCGTCATTAAAATCAAATCAAGCGTTTGT-GCTTGGTCATGGAGGAAGAG--ATCACCC---TGTG---GTC-TCCCC---ACCGAAATCCAAA--GGCGGAAA-GACTCTGGTACA-CAGCGTAGT-ACTAACG--TTCGCTTAGGT--RCCTGGAGTC-GTACCT-GCCGGCAAACCCCC-CAAAATTCTCT
>JF970606_Picoa_jun
GCTGC-GCGTGCWAGATAATA--GCG-TGC-CTTCTTGACC-GTCTCATCACC-GAGTGTGGTGGG-------GA-TCAC--GGAGTGTCG--GCGCGGAAGGCTTTACCACAAAC-CCTTGTGTTTCC---ATGTTTT-----CTGTCTGAACT-GTCATGCAA--ATAA-TTAA----AACTTTCAACAACGGATCTCTTGGT-TCTCGCATCGATGAAGAACGCAGC-GAAATGCGATAAGTAGTGTGAATTGCAGAATTCCGTGAATCATCGAATCTTTGAACGCACATTGCGCCTCCTGGTATTCCGGGAGGC-ATGCCTGTTCGAGCGTCATTAAAATCAAATCAAGCGTTTGT-GCTTGGTCATGGAGGAAGAG--ATCACCC---TGTG---GTC-TCCCC---ACCGAAATCCAAA--GGCGGAAA-GACTCTGGTACA-CAGCGTAGT-ACTAACG--TTCGCTTAGGT--RCCTGGAGTC-GTACCT-GCCGGCAAACCCCC-CAAAATTCTCT
>JF970605_Picoa_jun
GCTGC-GCGTGCWAGATAATA--GCG-TGC-CTTCTTGACC-GTCTCATCACC-GAGTGTGGTGGG-------GA-TCAC--GGAGTGTCG--GCGCGGAAGGCTTTACCACAAAC-CCTTGTGTTTCC---ATGTTTT-----CTGTCTGAACT-GTCATGCAA--ATAA-TTAA----AACTTTCAACAACGGATCTCTTGGT-TCTCGCATCGATGAAGAACGCAGC-GAAATGCGATAAGTAGTGTGAATTGCAGAATTCCGTGAATCATCGAATCTTTGAACGCACATTGCGCCTCCTGGTATTCCGGGAGGC-ATGCCTGTTCGAGCGTCATTAAAATCAAATCAAGCGTTTGT-GCTTGGTCATGGAGGAAGAG--ATCACCC---TGTG---GTC-TCCCC---ACCGAAATCCAAA--GGCGGAAA-GACTCTGGTACA-CAGCGTAGT-ACTAACG--TTCGCTTAGGT--RCCTGGAGTC-GTACCT-GCCGGCAAACCCCC-CAAAATTCTCT
>AH39287
GCTGC-GCGTGCTAGATAATA--GCG-TGC-CTTCTTGACC-GTCTCATCACC-GAGTGTGGTGGG-------GA-TCAC--GGAGTGTCG--GCGCGGAAGGCTTTACCACAAAC-CCTTGTGTTTCC---ATGTTTT-----CTGTCTGAACT-GTCATGCAA--ATAA-TTAA----AACTTTCAACAACGGATCTCTTGGT-TCTCGCATCGATGAAGAACGCAGC-GAAATGCGATAAGTAGTGTGAATTGCAGAATTCCGTGAATCATCGAATCTTTGAACGCACATTGCGCCTCCTGGTATTCCGGGAGGC-ATGCCTGTTCGAGCGTCATTAAAATCAAATCAAGCGTTTGT-GCTTGGTCATGGAGGAAGAG--ATCACCC---TGTG---GTC-TCCCC---ACCGAAATCCAAA--GGCGGAAA-GACTCTGGTACA-CAGCGTAGT-ACTAACG--TTCGCTT-GGT--ACCTGGAGTC-GTACCT-GCCGGCAAACCCCC-CAAAATTCTCT
>GQ228095_Phaeangium_lefebvrei
GCTGC-GCGTGCAAGATAATA--GCG-TGC-CTTCTTGACC-GTCTCATCACC-GAGTGTGGTGGG-------GA-TCAC--GGAGTGTCG--GCGCGGAAGGCTTTACCACAAAC-CCTTGTGTTTCC---ATGTTTT-----CTGTCTGAACT-GTCATGCAA--ATAA-TTAA----AACTTTCAACAACGGATCTCTTGGT-TCTCGCATCGATGAAGAACGCAGC-GAAATGCGATAAGTAGTGTGAATTGCAGAATTCCGTGAATCATCGAATCTTTGAACGCACATTGCGCCTCCTGGTATTCCGGGAGGC-ATGCCTGTTCGAGCGTCATTAAAATCAAATCAAGCGTTTGT-GCTTGGTCATGGAGGAAGAG--ATCACCC---TGTG---GTC-TCCCC---ACCGAAATCCAAA--GGCGGAAA-GACTCTGGTACA-CAGCGTAGT-ACTAACG--TTCGCTT-GGT--ACCTGGAGTC-GTACCT-GCCGGCAAACCCCC-CAAAATTCTCT
>35484
GCTGC-GCGTGCTAGATA-----GCG-TGC-CTTCTTGACC-GTCTCATCACA-GAGTGTGGTGGG-------GA-TCAC--GGAGTGTCG--GCGCGGAAGGCTTTACCACAAAC-CCTTGTATTTCC---ATGTTTT-----CAGTCTGAACT-GTCAATCAA--ATAA-TTAA----AACTTTCAACAACGGATCTCTTGGT-TCTCGCATCGATGAAGAACGCAGC-GAAATGCGATAAGTAGTGTGAATTGCAGAATTCCGTGAATCATCGAATCTTTGAACGCACATTGCGCCTCCTGGTATTCCGGGAGGC-ATGCCTGTTCGAGCGTCATTAAAATCAAATCAAGCGTTTGT-GCTTGGTCATGGAGGAAGAG--TTCACCC---AGTG---GTC-TCCCC---ACCGAAATCCAAA--GGCGGAAA-GACTCTGGTACA-CAGCGTAGT-ACTAACG--TTCGCTT-GGT--ACCNGGAGTC-GTACCT-GCCGGCAAACCCCC-CAAAATTCTCT
>4926
GCTGC-GCGTGCTAGATA-----GCG-TGC-CTTCTTGACC-GTCTCATCACA-GAGTGTGGTGGG-------GA-TCAC--GGAGTGTCG--GCGCGGAAGGCTTTACCACAAAC-CCTTGTATTTCC---ATGTTTT-----CAGTCTGAACT-GTCAATCAA--ATAA-TTAA----AACTTTCAACAACGGATCTCTTGGT-TCTCGCATCGATGAAGAACGCAGC-GAAATGCGATAAGTAGTGTGAATTGCAGAATTCCGTGAATCATCGAATCTTTGAACGCACATTGCGCCTCCTGGTATTCCGGGAGGC-ATGCCTGTTCGAGCGTCATTAAAATCAAATCAAGCGTTTGT-GCTTGGTCATGGAGGAAGAG--TTCACCC---AGTG---GTC-TCCCC---ACCGAAATCCAAA--GGCGGAAA-GACTCTGGTACA-CAGCGTAGT-ACTAACG--TTCGCTT-GGT--ACCTGGAGTC-GTACCT-GCCGGCAAACCCCC-CAAAATTCTCT
>AH39139
GCTGC-GCGTGCTAGATA-----GCG-TGC-CTTCTTGACC-GTCTCATCACAAGAGTGTGGTGGG-------GA-TCAC--GGAGTGTCG--GCGCGGAAGGCTTTACCACAAAC-CCTTGTATTTCC---ATGTTTT-----CAGTCTGAACT-GTCAATCAA--ATAA-TTAA----AACTTTCAACAACGGATCTCTTGGT-TCTCGCATCGATGAAGAACGCAGC-GAAATGCGATAAGTAGTGTGAATTGCAGAATTCCGTGAATCATCGAATCTTTGAACGCACATTGCGCCTCCTGGTATTCCGGGAGGC-ATGCCTGTTCGAGCGTCATTAAAATCAAATCAAGCGTTTGT-GCTTGGTCATGGAGGAAGAG--TTCACCC---AGTG---GTC-TCCCC---ACCGAAATCCAAA--GGCGGAAA-GACTCTGGTACA-CAGCGTAGT-ACTAACG--TTCGCTT-GGT--ACCTGGAGTC-GTACCT-GCCGGCAAACCCCC-CAAAATTCTCT
>AH39035
GCTGC-GCGTGCTAGATA-----GCG-TGC-CTCCTTGACCCTTCTCATCACC-GAGTGTGGTGGG-------GA-TCAC--GGAGTGTCG--GCACGGAAGGCTTTACCACAAAC-CCTTGTATTTCC---ATGTTTT-----CCGTCTGAACT-GTCATGAGA--ATAA-TTAA----AACTTTCAACAACGGATCTCTTGGT-TCTCGCATCGATGAAGAACGCAGC-GAAATGCGATAAGTAGTGTGAATTGCAGAATTCCGTGAATCATCGAATCTTTGAACGCACATTGCGCCTCCTGGTATTCCGGGAGGC-ATGCCTGTTCGAGCGTCATTAAAATCAAATCAAGCGTTTGT-GCTTGGTCATGGAGGAAGAG--TTCACCC---AGTG---GTC-TCCCC---ACCGAAATCCAAA--GGCGGAAA-GACTCTGGTACA-CAGCGTAGT-ACTAACG--TTCGCTT-GGT--ACCTGGAGTC-GTACCT-GCCGGCAAACCCCC-CAAAATTCTCT
>24462
GCTGC-GCGTGCTGGATA-----GCG-TGC-CTCCTGGACC-ATCTC---ACC-GATTGCGGTGGG-------GA-TCAC--GGAGTGCCG--GCGCGGAAGGCTTTACCACAAAC-CCTTATGTTTCC---ATGTCTT-----CTGTCTGAACT-GTCATACAA--ATGA-TTAA----AACTTTCAACAACGGATCTCTTGGT-TCTCGCATCGATGAAGAACGCAGC-GAAATGCGATAAGTAGTGTGAATTGCAGAATTCCGTGAATCATCGAATCTTTGAACGCACATTGCGCCTCCTGGTATTCCGGGAGGC-ATGCCTGTTCGAGCGTCATTAAAATCAAATCAAGCGTTTGTTGCTTGGTCATGGAGGAAGAG--TCCACCC---TGTG---GTC-TCCCC---ACCGAAATCCAAA--GGCGGAAA-GACTCAGGTACA-CGGCGTAGT-ACTAACG--TTCGCTT-CGT--ACCCAGAATC-CTACCT-GCCGGCAAACCCCCCCACAATTCTCT
>24463
GCTGC-GCGTGCTGGATA-----GCG-TGC-CTCCTGGACC-ATCTC---ACC-GATTGCGGTGGG-------GA-TCAC--GGAGTGCCG--GCGCGGAAGGCTTTACCACAAAC-CCTTATGTTTCC---ATGTCTT-----CTGTCTGAACT-GTCATACAA--ATGA-TTAA----AACTTTCAACAACGGATCTCTTGGT-TCTCGCATCGATGAAGAACGCAGC-GAAATGCGATAAGTAGTGTGAATTGCAGAATTCCGTGAATCATCGAATCTTTGAACGCACATTGCGCCTCCTGGTATTCCGGGAGGC-ATGCCTGTTCGAGCGTCATTAAAATCAAATCAAGCGTTTGTTGCTTGGTCATGGAGGAAGAG--TCCACCC---TGTG---GTC-TCCCC---ACCGAAATCCAAA--GGCGGAAA-GACTCAGGTACA-CGGCGTAGT-ACTAACG--TTCGCTT-CGT--ACCCAGAATC-CTACCT-GCCGGCAAACCCCCCCACAATTCTCT
>32241
GCTGC-GCGTGCTGGACG-----GCG-TGC-CTCCTTGACC-ATCTC---ACC-GGGTGTGGTGGG-------GA-TCAC--GGGGTGTCG--GCGCGGAAGGCTTTACCACAAAC-CCTTGTGTTTAC---ATGTTTT-----CTGTCTGAACT-GTCATAAGA--ATAA-TTAA----AACTTTCAACAACGGATCTCTTGGT-TCTCGCATCGATGAAGAACGCAGC-GAAATGCGATAAGTAGTGTGAATTGCAGAATTCCGTGAATCATCGAATCTTTGAACGCACATTGCGCCTCCTGGTATTCCGGGAGGC-ATGCCTGTTCGAGCGTCATTAAAATCAAATCAAGCGTTTGT-GCTTGGTCATGGAGGAGGAG--TTCACCC---TGTG---GTC-TCCCC---TCCGAAATCCAAA--GGCGGAAA-GACTCCGGTACA-CGGCGTAGT-ACTAACG--TTCGCTT-CGT--ACCTGGAATC-CTACCT-GCCGGCAAACCCCC-CACAATTCTCT
>14697
GCTGC-GCGTGCTTGACG-----GCG-TGC-CTCCTTGACC-ATCTC---ACC-GGGTGTGGTGGG-------GA-TCAC--GGGGTGTCG--GCGCGGAAGGCTTTACCACAAAC-CCTTGTGTTTCC---ATGTTTT-----CTGTCTGAACT-GTCATAAGA--ATAA-TTAA----AACTTTCAACAACGGATCTCTTGGT-TCTCGCATCGATGAAGAACGCAGC-GAAATGCGATAAGTAGTGTGAATTGCAGAATTCCGTGAATCATCGAATCTTTGAACGCACATTGCGCCTCCTGGTATTCCGGGAGGC-ATGCCTGTTCGAGCGTCATTAAAATCAAATCAAGCGTTTGT-GCTTGGTCATGGAGGAGGAG--TTCACCC---TGTG---GTC-TCCCC---TCCGAAATCCAAA--GGCGGAAA-GACTCCGGTACA-CGGCGTAGT-ACTAACG--TTCGCTT-CGT--ACCAGGAATC-CTACCT-GCCCGCAAACCCC--CACAATTCTCT
>14707
GCTGC-GCGTGCTGGACG-----GCG-TGC-CTCCTTGACC-ATCTC---ACC-GGGTGTGGTGGG-------GA-TCAC--GGGGTGTCG--GCGCGGAAGGCTTTACCACAAAC-CCTTGTGTTTAC---ATGTTTT-----CTGTCTGAACT-GTCATAAGA--ATAA-TTAA----AACTTTCAACAACGGATCTCTTGGT-TCTCGCATCGATGAAGAACGCAGC-GAAATGCGATAAGTAGTGTGAATTGCAGAATTCCGTGAATCATCGAATCTTTGAACGCACATTGCGCCTCCTGGTATTCCGGGAGGC-ATGCCTGTTCGAGCGTCATTAAAATCAAATCAAGCGTTTGT-GCTTGGTCATGGAGGAGGAG--TTCACCC---TGTG---GTC-TCCCC---TCCGAAATCCAAA--GGCGGAAA-GACTCCGGTACA-CGGCGTAGT-ACTAACG--TTCGCTT-CGT--ACCTGGAATC-CTACCT-GCCGGCAAACCCCC-CACAATTCTCT
>JN164673_Phaeangiu
GCCGC-GCATGCTGGACG-----GCG-TGC-CTCCTTGACC-ATCTC---ACC-GGGTGTGGYGGG-------GA-TCAT--GGGGTGTCGCGCTGCGGAAGGATTTACCACAAAC-CCTTGTGTTTCC---ATGTTTT-----CTGTCTGAACT-GTCATAAGA--ATAA-TTAA----AACTTTCAACAACGGATCTCTTGGTGTCTCGCATCGATGAAGAACGCAGC-GAAATGCGATAAGTAGTGTGAATTGCAGAATTCCGTGAATCATCGAATCTTTGAACGCACATTGCGCCTCCTGGTATTCCGGGAGGC-ATACCTGTTCGAGCGTCATTAAAATCAAATCAAGCGTTTGT-GCTTGGTCATGGAGGAGGAG--TTCACCC---TGTG---GTC-TCCYCTCTACCGAAATCCAAA--GGAGGAAA-GACTCCGGTACA-CAGCGTAGTAACTAACG--TTCCCTT-TGT--TCCTGGAATCCCTAACTCGCCGGCAAAACCCC-CAC????????
>JN164672_Phaeangiu
GCCGC-GCATGCTGGACG-----GCG-TGC-CTCCTTGACC-ATCTC---ACC-GGGTGTGGYGGG-------GA-TCAT--GGGGTGTCGCGCTGCGGAAGGATTTACCACAAAC-CCTTGTGTTTCC---ATGTTTT-----CTGTCTGAACT-GTCATAAGA--ATAA-TTAA----AACTTTCAACAACGGATCTCTTGGTGTCTCGCATCGATGAAGAACGCAGC-GAAATGCGATAAGTAGTGTGAATTGCAGAATTCCGTGAATCATCGAATCTTTGAACGCACATTGCGCCTCCTGGTATTCCGGGAGGC-ATACCTGTTCGAGCGTCATTAAAATCAAATCAAGCGTTTGT-GCTTGGTCATGGAGGAGGAG--TTCACCC---TGTG---GTC-TCCYCTCTACCGAAATCCAAA--GGAGGAAA-GACTCCGGTACA-CAGCGTAGTAACTAACG--TTCCCTT-TGT--TCCTGGAATCCCTAACTCGCCGGCAAAACCCC-CAC????????
>JN164671_Phaeangiu
GCCGC-GCATGCTGGACG-----GCG-TGC-CTCCTTGACC-ATCTC---ACC-GGGTGTGGYGGG-------GA-TCAT--GGGGTGTCGCGCTGCGGAAGGATTTACCACAAAC-CCTTGTGTTTCC---ATGTTTT-----CTGTCTGAACT-GTCATAAGA--ATAA-TTAA----AACTTTCAACAACGGATCTCTTGGTGTCTCGCATCGATGAAGAACGCAGC-GAAATGCGATAAGTAGTGTGAATTGCAGAATTCCGTGAATCATCGAATCTTTGAACGCACATTGCGCCTCCTGGTATTCCGGGAGGC-ATACCTGTTCGAGCGTCATTAAAATCAAATCAAGCGTTTGT-GCTTGGTCATGGAGGAGGAG--TTCACCC---TGTG---GTC-TCCYCTCTACCGAAATCCAAA--GGAGGAAA-GACTCCGGTACA-CAGCGTAGTAACTAACG--TTCCCTT-TGT--TCCTGGAATCCCTAACTCGCCGGCAAAACCCC-CAC????????
>JN164670_Phaeangiu
GCCGC-GCATGCTGGACG-----GCG-TGC-CTCCTTGACC-ATCTC---ACC-GGGTGTGGYGGG-------GA-TCAT--GGGGTGTCGCGCTGCGGAAGGATTTACCACAAAC-CCTTGTGTTTCC---ATGTTTT-----CTGTCTGAACT-GTCATAAGA--ATAA-TTAA----AACTTTCAACAACGGATCTCTTGGTGTCTCGCATCGATGAAGAACGCAGC-GAAATGCGATAAGTAGTGTGAATTGCAGAATTCCGTGAATCATCGAATCTTTGAACGCACATTGCGCCTCCTGGTATTCCGGGAGGC-ATACCTGTTCGAGCGTCATTAAAATCAAATCAAGCGTTTGT-GCTTGGTCATGGAGGAGGAG--TTCACCC---TGTG---GTC-TCCYCTCTACCGAAATCCAAA--GGAGGAAA-GACTCCGGTACA-CAGCGTAGTAACTAACG--TTCCCTT-TGT--TCCTGGAATCCCTAACTCGCCGGCAAAACCCC-CAC????????
>JN164669_Phaeangiu
GCCGC-GCATGCTGGACG-----GCG-TGC-CTCCTTGACC-ATCTC---ACC-GGGTGTGGYGGG-------GA-TCAT--GGGGTGTCGCGCTGCGGAAGGATTTACCACAAAC-CCTTGTGTTTCC---ATGTTTT-----CTGTCTGAACT-GTCATAAGA--ATAA-TTAA----AACTTTCAACAACGGATCTCTTGGTGTCTCGCATCGATGAAGAACGCAGC-GAAATGCGATAAGTAGTGTGAATTGCAGAATTCCGTGAATCATCGAATCTTTGAACGCACATTGCGCCTCCTGGTATTCCGGGAGGC-ATACCTGTTCGAGCGTCATTAAAATCAAATCAAGCGTTTGT-GCTTGGTCATGGAGGAGGAG--TTCACCC---TGTG---GTC-TCCYCTCTACCGAAATCCAAA--GGAGGAAA-GACTCCGGTACA-CAGCGTAGTAACTAACG--TTCCCTT-TGT--TCCTGGAATCCCTAACTCGCCGGCAAAACCCC-CAC????????
>JN164668_Phaeangiu
GCCGC-GCATGCTGGACG-----GCG-TGC-CTCCTTGACC-ATCTC---ACC-GGGTGTGGYGGG-------GA-TCAT--GGGGTGTCGCGCTGCGGAAGGATTTACCACAAAC-CCTTGTGTTTCC---ATGTTTT-----CTGTCTGAACT-GTCATAAGA--ATAA-TTAA----AACTTTCAACAACGGATCTCTTGGTGTCTCGCATCGATGAAGAACGCAGC-GAAATGCGATAAGTAGTGTGAATTGCAGAATTCCGTGAATCATCGAATCTTTGAACGCACATTGCGCCTCCTGGTATTCCGGGAGGC-ATACCTGTTCGAGCGTCATTAAAATCAAATCAAGCGTTTGT-GCTTGGTCATGGAGGAGGAG--TTCACCC---TGTG---GTC-TCCYCTCTACCGAAATCCAAA--GGAGGAAA-GACTCCGGTACA-CAGCGTAGTAACTAACG--TTCCCTT-TGT--TCCTGGAATCCCTAACTCGCCGGCAAAACCCC-CAC????????
>JN164667_Phaeangiu
GCCGC-GCATGCTGGACG-----GCG-TGC-CTCCTTGACC-ATCTC---ACC-GGGTGTGGYGGG-------GA-TCAT--GGGGTGTCGCGCTGCGGAAGGATTTACCACAAAC-CCTTGTGTTTCC---ATGTTTT-----CTGTCTGAACT-GTCATAAGA--ATAA-TTAA----AACTTTCAACAACGGATCTCTTGGTGTCTCGCATCGATGAAGAACGCAGC-GAAATGCGATAAGTAGTGTGAATTGCAGAATTCCGTGAATCATCGAATCTTTGAACGCACATTGCGCCTCCTGGTATTCCGGGAGGC-ATACCTGTTCGAGCGTCATTAAAATCAAATCAAGCGTTTGT-GCTTGGTCATGGAGGAGGAG--TTCACCC---TGTG---GTC-TCCYCTCTACCGAAATCCAAA--GGAGGAAA-GACTCCGGTACA-CAGCGTAGTAACTAACG--TTCCCTT-TGT--TCCTGGAATCCCTAACTCGCCGGCAAAACCCC-CAC????????
>GQ228092_Phaeangium_lefebvrei
GCCGG-GAG-CAGGGACG-----GCG-TGC-CTCCTTGACC-ATCTC---ACC-GGGTGTGGCGGG-------GA-TCATGGTGTGTGTCGCGCTGCGGAAGGATTTACCACAAAC-CCTTGTGTTTCC---ATGTTTT-----CTGTCTGAACT-GTCATAAGA--ATAA-TTAA----AACTTTCAACAACGGATCTCTTGGTGTCTCGCATCGATGAAGAACGCAGC-GAAATGCGATAAGTAGTGTGAATTGCAGAATTCCGTGAATCATCGAATCTTTGAACGCACATTGCGCCTCCTGGTATTCCGGGAGGCGATACCTGTTCGAGCGTCATTAAAATCAAATCAAGCGTTTGT-GCTTGGTCATGGAGGAGGAG--TTCACCC---TGTG---GTC-TCCCC---ACCGAAATCCAAA--GGCGGAAA-GACTCCGGTACA-CAGCGTAGT-ACTAACG--TTCGCTT-TGT--ACCTGGAATC-CTACCT-GCCGGCAAAACCCC-CACAATTCTCT
>AH39286
GCCGC-GCGTGCTGGACG-----GCG-TGC-CTCCTTGACC-ATCTC---ACC-GGGTGTGGTGGG-------GA-TCAT--GGGGTGTCG--GCGCGGAAGGATTTACCACAAAC-CCTTGTGTTTCC---ATGTTTT-----CTGTCTGAACT-GTCATAAGA--ATAA-TTAA----AACTTTCAACAACGGATCTCTTGGT-TCTCGCATCGATGAAGAACGCAGC-GAAATGCGATAAGTAGTGTGAATTGCAGAATTCCGTGAATCATCGAATCTTTGAACGCACATTGCGCCTCCTGGTATTCCGGGAGGC-ATACCTGTTCGAGCGTCATTAAAATCAAATCAAGCGTTTGT-GCTTGGTCATGGAGGAGGAG--TTCACCC---TGTG---GTC-TCCCC---ACCGAAATCCAAA--GGCGGAAA-GACTCCGGTACA-CAGCGTAGT-ACTAACG--TTCTCTT-TGT--ACCTGGAATC-CTACCT-GCCGGCAAAACCCC-CACAATTCTCT
>5756
GCCGC-GCGTGCTGGACG-----GCG-TGC-CTCCTTGACC-ATCTC---ACC-GGGTGTGGTGGG-------GA-TCAT--GGGGTGTCG--GCGCGGAAGGATTTACCACAAAC-CCTTGTGTTTCC---ATGTTTT-----CTGTCTGAACT-GTCATAAGA--ATAA-TTAA----AACTTTCAACAACGGATCTCTTGGT-TCTCGCATCGATGAAGAACGCAGC-GAAATGCGATAAGTAGTGTGAATTGCAGAATTCCGTGAATCATCGAATCTTTGAACGCACATTGCGCCTCCTGGTATTCCGGGAGGC-ATACCTGTTCGAGCGTCATTAAAATCAAATCAAGCGTTTGT-GCTTGGTCATGGAGGAGGAG--TTCACCC---TGTG---GTC-TCCCC---ACCGAAATCCAAA--GGCGGAAA-GACTCCGGTACA-CAGCGTAGT-ACTAACG--TTCGCTT-TGT--ACCTGGAATC-CTACCT-GCCGGCAAAACCCC-CACAATTCTCT
>5755
GCTGC-GCGTGCTGGACG-----GCG-TGC-CTCCTTGACC-ATCTC---ACC-GGGTGTGGTGGG-------GA-TCGC--GGGGTGTCG--GCGCGGAAGGCTTTACCACAAAC-CCTTGTGTTTAC---ATGTTTT-----CTGTCTGAACT-GTCATAAGA--ATAA-TTAA----AACTTTCAACAACGGATCTCTTGGT-TCTCGCATCGATGAAGAACGCAGC-GAAATGCGATAAGTAGTGTGAATTGCAGAATTCCGTGAATCATCGAATCTTTGAACGCACATTGCGCCTCCTGGTATTCCGGGAGGC-ATGCCTGTTCGAGCGTCATTAAAATCAAATCAAGCGTTTGT-GCTTGGTCATGGAGGAGGAG--TTCACCC---TGTG---GTG-TCTCCCC-TCCGAAATCCAAA--GGCGGAAA-GACTCCGGTACA-CGGCGTAGT-ACTAACG--TTCGCTT-CGT--ACCTGGAATC-CTACCT-GCCGGCAAACCCCC-CACAATTCTCT
>GQ981518_Phaeangium_lefebvrei
???????????????????????GCG-TGC-CTCCTTGACC-ATCTC--ACCCCGGGTGTGGTGGG-------GA-TCAT--GGGGTGTCG--GCGCGGTAGGCTTTACCACAAAC-CCTTGTGTTTCC---ATGTTTT-----CTGTCTGAACT-GTCATAAGA--ATAA-TTAA----AACTTTCAACAACGGATCTCTTGGT-TCTCGCATCGATGAAGAACGCAGC-GAAATGCGATAAGTAGTGTGAATTGCAGAATTCCGTGAATCATCGAATCTTTGAACGCACATTGCGCCTCCTGGTATTCCGGGAGGC-ATGCCTGTTCGAGCGTCATTAAAATCAAATCAAGCGTTTGT-GCTTGGTCATGGAGGAGGAG--TTCACCC-TCTGTG---GTC-TCCCC---ACCGAAATCCAAA-GGCGGAAAA-GACTCCGGTACA-CGGCGTART-ACTAACG--TTCGCTT-TGT--ACCTGGAATC-CTACCT-GCCGGCAAAACCCC-CC?????????
>5346
GCTGC-GCATGCTGGACG-----GCG-TGC-CTCCTTGACC-ATCAC---ACC-GGGTGTGATGGG-------GA-TCAC--GAGGTGTCG--GCGCGGAAGGCTTTACCACAAAC-CCTTGTGTTTCC---ATGTTTT-----CTGTCTGAACT-GTCATAAGA--ATGA-TTAA----AACTTTCAACAACGGATCTCTTGGT-TCTCGCATCGATGAAGAACGCAGC-GAAATGCGATAAGTAGTGTGAATTGCAGAATTCCGTGAATCATCGAATCTTTGAACGCACATTGCGCCTCCTGGTATTCCGGGAGGC-ATGCCTGTTCGAGCGTCATTAAAATCAAATCAAGCGTTTGT-GCTTGGTCATGGAACAGGAG--TCCACCC---TGTG---GTC-TCCGC---TCCGAAATCCAAA--GGCGGAAA-GACTCCGGTACA-CGGCGTAGT-ACTAACG--TTCGCTT-CGT--ACCTGGAATC-CTACCT-GCCGGCAAACCCCC-CACAATTCTCT
>5350
GCTGC-GCATGCTGTACG-----GCG-TGC-CTCCTTGACC-ATCAC---ACC-AGGTGTAATGGG-------GA-TCAC--GGGGCGTTG--GCGCGGAAGGCTTTACCACAAAC-CCTTGTGTTTCC---ATGTTTT-----CTGTCTGAACT-GTCATAAGA--ATAA-TTAA----AACTTTCAACAACGGATCTCTTGGT-TCTCGCATCGATGAAGAACGCAGC-GAAATGCGATAAGTAGTGTGAATTGCAGAATTCCGTGAATCATCGAATCTTTGAACGCACATTGCGCCTCCTGGTATTCCGGGAGGC-ATGCCTGTTCGAGCGTCATTAAAATCAAATCAAGCGTTTGT-GCTTGGTCATGGAACAGGAG--TCCACCC---TGTG---GTC-TCCCC---TCCGAAATCCAAA--GGCGGAAA-GACTCCGGTACA-CGGCGTAGT-ACTAACG--TTCGCTT-CGT--ACCTGGAATC-CTACCT-GCCTGCAAACCCCC-CTCAATTCTCT
>24464
GCTGC-GCATGCTGGACG-----GCG-TGC-CTCCTTGACC-AACAC---ACT-GGGTGTGATGGG-------GA-TCAC--GGGGTGTCG--GCGCGGAAGGCTTTACCACAAAC-CCTTGTGTTTCC---ATGTTTT-----CTGTCTGAACT-GTCATAAGA--ATGA-TTAA----AACTTTCAACAACGGATCTCTTGGT-TCTCGCATCGATGAAGAACGCAGC-GAAATGCGATAAGTAGTGTGAATTGCAGAATTCCGTGAATCATCGAATCTTTGAACGCACATTGCGCCTCCTGGTATTCCGGGAGGC-ATGCCTGTTCGAGCGTCATTAAAATCAAATCAAGTGTTTGT-GCTTGGTCATGGAACAGGAG--TCCACCC---TGTG---GTC-TCCGC---TCCGAAATCCAAA--GGCGGAAA-GACTCCGGTACG-CGGCGTAGT-ACTAACG--TTCGCTT-CGT--ACCTGGAATC-CTACCT-GCCGGCAAACCCCC-CACAATTCTCT
>6135
GCTGC-GCATGCTGGACG-----GCG-TGC-CTCCTTGACC-AACAC---ACT-GGGTGTGATGGG-------GA-TCAC--GGGGTGTCG--GCGCGGAAGGCTTTACCACAAAC-CCTTGTGTTTCC---ATGTTTT-----CTGTCTGAACT-GTCATAAGA--ATGA-TTAA----AACTTTCAACAACGGATCTCTTGGT-TCTCGCATCGATGAAGAACGCAGC-GAAATGCGATAAGTAGTGTGAATTGCAGAATTCCGTGAATCATCGAATCTTTGAACGCACATTGCGCCTCCTGGTATTCCGGGAGGC-ATGCCTGTTCGAGCGTCATTAAAATCAAATCAAGTGTTTGT-GCTTGGTCATGGAACAGGAG--TCCACCC---TGTG---GTC-TCCGC---TCCGAAATCCAAA--GGCGGAAA-GACTCCGGTACG-CGGCGTAGT-ACTAACG--TTCGCTT-CGT--ACCTGGAATC-CTACCT-GCCGGCAAACCCCC-CACAATTCTCT
>5575
GCTGC-GTATGCTGGACG-----GCG-TGC-CTCCTTGACC-ATCAC---ACC-GGGTGTGATGGG-------GA-TCAC--GGGGTGTCG--GCACGGAAGGCTTTACCACAAAC-CCTTGTGTTTTC---ATGTTTT-----CTGTCTGAACT-GTCATAAGA--ATAA-TTAA----AACTTTCAACAACGGATCTCTTGGT-TCTCGCATCGATGAAGAACGCAGC-GAAATGCGATAAGTAGTGTGAATTGCAGAATTCCGTGAATCATCGAATCTTTGAACGCACATTGCGCCTCCTGGTATTCCGGGAGGC-ATGCCTGTTCGAGCGTCATTAAAATCAAATCAAGCGTTTGT-GCTTGGTCATGGAACAGGAG--TCCACCC---TGTG---GTC-TCCCT---TCTGAAATCCAAA--GGCGGAAA-GACTCCGGTACT-CGGCGTAGT-ACTAACG--TTCGCTT-CGT--ACCTGGAATC-CTACCT-GCCGGCAAACCCCC-CACAATTCTCT
>5577
GCTAC-GCATGCTGGACG-----GCG-TGC-CTCCTTGACC-ATCAC---ACC-GGGTGTGATGGG-------GA-TCAC--GGGGTGTCG--GCACGGAAGGCTTTACCACAAAC-CCTTGTGTTTTC---ATGTTTT-----CTGTCTGAACT-GTCATAAGA--ATAA-TTAA----AACTTTCAACAACGGATCTCTTGGT-TCTCGCATCGATGAAGAACGCAGC-GAAATGCGATAAGTAGTGTGAATTGCAGAATTCCGTGAATCATCGAATCTTTGAACGCACATTGCGCCTCCTGGTATTCCGGGAGGC-ATGCCTGTTCGAGCGTCATTAAAATCAAATCAAGCGTTTGT-GCTTGGTCATGGAACAGGAG--TCCACCC---TGTG---GTC-TCCCT---TCTGAAATCCAAA--GGCGGAAA-GACTCCGGTACT-CGGCGTAGT-ACTAACG--TTCGCTT-CGT--ACCTGGAATC-CTACCT-GCCGGCAAACCCCC-CACAATTCTCT
>AH39248
GCTGT-GTATGCTGGACG-----GCG-TGC-CTCCTTGACC-ATCAC---ACC-GGGTGTGATGGG-------GA-TCAC--GGGGTGTCG--GCACGGAAGGCTTTACCACAAAC-CCTTGTGTTTTC---ATGTTTT-----CTGTCTGAACT-GTCATAAAGA-ATAA-TTAA----AACTTTCAACAACGGATCTCTTGGT-TCTCGCATCGATGAAGAACGCAGC-GAAATGCGATAAGTAGTGTGAATTGCAGAATTCCGTGAATCATCGAATCTTTGAACGCACATTGCGCCTCCTGGTATTCCGGGAGGC-ATGCCTGTTCGAGCGTCATTAAAATCAAATCAAGCGTTTGT-GCTTGGTCATGGAACAGGAG--TCCACCC---TGTG---GTC-TCCCT---TCTGAAATCCAAA--GGCGGAAA-GACTCCGGTACT-CGGCGTAGT-ACTAACG--TTCGCTT-CGT--ACCTGGAATC-CTACCT-GCCGGCAAACCCCC-CACAATTCTCT
>5112
GCTGC-GTATGCTGGACG-----GCG-TGC-CTCCTTGACC-ATCAC---ACC-GGGTGTGATGGG-------GA-TCAC--GGGGTGTCG--GCACGGAAGGCTTTACCACAAAC-CCTTGTGTTTTC---ATGTTTT-----CTGTCTGAACT-GTCATAAGA--ATAA-TTAA----AACTTTCAACAACGGATCTCTTGGT-TCTCGCATCGATGAAGAACGCAGC-GAAATGCGATAAGTAGTGTGAATTGCAGAATTCCGTGAATCATCGAATCTTTGAACGCACATTGCGCCTCCTGGTATTCCGGGAGGC-ATGCCTGTTCGAGCGTCATTAAAATCAAATCAAGCGTTTGT-GCTTGGTCATGGAACAGGAG--TCCACCC---TGTG---GTC-TCCCT---TCTGAAATCCAAA--GGCGGAAA-GACTCCGGTACT-CGGCGTAGT-ACTAACG--TTCGCTT-CGT--ACCTGGAATC-CTACCT-GCCGGCAAACCCCC-CAC????????
>14706
GCTGC-GTATGCTGGACG-----GCG-TGC-CTCCTTGACC-ATCAC---ACC-GGGTGTGATGGG-------GA-TCAC--GGGGTGTCG--GCACGGAAGGCTTTACCACAAAC-CCTTGTGTTTTC---ATGTTTT-----CTGTCTGAACT-GTCATAAGA--ATAA-TTAA----AACTTTCAACAACGGATCTCTTGGT-TCTCGCATCGATGAAGAACGCAGC-GAAATGCGATAAGTAGTGTGAATTGCAGAATTCCGTGAATCATCGAATCTTTGAACGCACATTGCGCCTCCTGGTATTCCGGGAGGC-ATGCCTGTTCGAGCGTCATTAAAATCAAATCAAGCGTTTGT-GCTTGGTCATGGAACAGGAG--TCCACCC---TGTG---GTC-TCCCT---TCTGAAATCCAAA--GGCGGAAA-GACTCCGGTACT-CGGCGTAGT-ACTAACG--TTCGCTT-CGT--ACCTGGAATC-CTACCT-GCCGGCAAACCCCC-CACAATTCTCT
>14705
GCTGC-GCATGCTGGACG-----GCG-TGC-CTCCTTGACC-ATCAC---ACC-GGGTGTGATGGG-------GA-TCAC--GGGGTGTCG--GCACGGAAGGCTTTACCACAAAC-CCTTGTGTTTTC---ATGTTTT-----CTGTCTGAACT-GTCATAAGA--ATAA-TTAA----AACTTTCAACAACGGATCTCTTGGT-TCTCGCATCGATGAAGAACGCAGC-GAAATGCGATAAGTAGTGTGAATTGCAGAATTCCGTGAATCATCGAATCTTTGAACGCACATTGCGCCTCCTGGTATTCCGGGAGGC-ATGCCTGTTCGAGCGTCATTAAAATCAAATCAAGCGTTTGT-GCTTGGTCATGGAACAGGAG--TCCACCC---TGTG---GTC-TCCCT---TCTGAAATCCAAA--GGCGGAAA-GACTCCGGTACT-CGGCGTAGT-ACTAACG--TTCGCTT-CGT--ACCTGGAATC-CTACCT-GCCGGCAAACCCCC-CACAATTCTCT
>14700
GCTAC-GCATGCTGGACG-----GCG-TGC-CTCCTTGACC-ATCAC---ACC-GGGTGTGATGGG-------GA-TCAC--GGGGTGTCG--GCACGGAAGGCTTTACCACAAAC-CCTTGTGTTTTC---ATGTTTT-----CTGTCTGAACT-GTCATAAGA--ATAA-TTAA----AACTTTCAACAACGGATCTCTTGGT-TCTCGCATCGATGAAGAACGCAGC-GAAATGCGATAAGTAGTGTGAATTGCAGAATTCCGTGAATCATCGAATCTTTGAACGCACATTGCGCCTCCTGGTATTCCGGGAGGC-ATGCCTGTTCGAGCGTCATTAAAATCAAATCAAGCGTTTGT-GCTTGGTCATGGAACAGGAG--TCCACCC---TGTG---GTC-TCCCT---TCTGAAATCCAAA--GGCGGAAA-GACTCCGGTACT-CGGCGTAGT-ACTAACG--TTCGCTT-CGT--ACCTGGAATC-CTACCT-GCCGGCAAACCCCC-CACAATTCTCT
>5113
GCTGC-GCGTGCTGGACG-----GCG-TGC-CTCCTTGACC-ATCTC---ACC-GGGTGTGGTGGG-------GA-TCAC--GGGGTGTCG--GCGCGGAAGGCTTTACCACAAAC-CCTTGTGTTTAC---ATGTTTT-----CTGTCTGAACT-GTCATAAGA--ATAA-TTAA----AACTTTCAACAACGGATCTCTTGGT-TCTCGCATCGATGAAGAACGCAGC-GAAATGCGATAAGTAGTGTGAATTGCAGAATTCCGTGAATCATCGAATCTTTGAACGCACATTGCGCCTCCTGGTATTCCGGGAGGC-ATGCCTGTTCGAGCGTCATTAAAATCAAATCAAGCGTTTGT-GCTTGGTCATGGAGGAGGAG--TTCACCC---TGTG---GTC-TCCCC---TCCGAAATCCAAA--GGCGGAAA-GACTCCGGTACA-CGGCGTAGT-ACTAACG--TTCGCTT-CGT--ACCTGGAATC-CTACCT-GCCGGCAAACCCCC-CACAATTCTCT
>5114
GCTGC-GCGTGCTGGACG-----GCG-TGC-CTCCTTGACC-ATCTC---ACC-GGGTGTGGTGGG-------GA-TCAC--GGGGTGTCG--GCGCGGAAGGCTTTACCACAAAC-CCTTGTGTTTAC---ATGTTTT-----CTGTCTGAACT-GTCATAAGA--ATAA-TTAA----AACTTTCAACAACGGATCTCTTGGT-TCTCGCATCGATGAAGAACGCAGC-GAAATGCGATAAGTAGTGTGAATTGCAGAATTCCGTGAATCATCGAATCTTTGAACGCACATTGCGCCTCCTGGTATTCCGGGAGGC-ATGCCTGTTCGAGCGTCATTAAAATCAAATCAAGCGTTTGT-GCTTGGTCATGGAGGAGGAG--TTCACCC---TGTG---GTC-TCCCC---TCCGAAATCCAAA--GGCGGAAA-GACTCCGGTACA-CGGCGTAGT-ACTAACG--TTCGCTT-CGT--ACCTGGAATC-CTACCT-GCCGGCAAACCCCC-CACAATTCTCT
>VK2148
GCTGC-GCGTGCTGGACG-----GCG-TGC-CTCCTTGACC-ATCTC---ACC-GGGTGTGGTGGG-------GA-TCAC--GGGGTGTCG--GCGCGGAAGGCTTTACCACAAAC-CCTTGTGTTTAC---ATGTTTT-----CTGTCTGAACT-GTCATAAGA--ATAA-TTAA----AACTTTCAACAACGGATCTCTTGGT-TCTCGCATCGATGAAGAACGCAGC-GAAATGCGATAAGTAGTGTGAATTGCAGAATTCCGTGAATCATCGAATCTTTGAACGCACATTGCGCCTCCTGGTATTCCGGGAGGC-ATGCCTGTTCGAGCGTCATTAAAATCAAATCAAGCGTTTGT-GCTTGGTCATGGAGGAGGAG--TTCACCC---TGTG---GTC-TCCCC---TCCGAAATCCAAA--GGCGGAAA-GACTCCGGTACA-CGGCGTAGT-ACTAACG--TTCGCTT-CGT--ACCTGGAATC-CTACCT-GCCGGCAAACCCCC-CACAATTCTCT
>AH39268
GCTGC-GCGTGCTGGACG-----GCG-TGC-CTCCTTGACC-ATCTC---ACC-GGGTGTGGTGGG-------GA-TCAC--GGGGTGTCG--GCGCGGAAGGCTTTACCACAAAC-CCTTGTGTTTAC---ATGTTTT-----CTGTCTGAACT-GTCATAAGA--ATAA-TTAA----AACTTTCAACAACGGATCTCTTGGT-TCTCGCATCGATGAAGAACGCAGC-GAAATGCGATAAGTAGTGTGAATTGCAGAATTCCGTGAATCATCGAATCTTTGAACGCACATTGCGCCTCCTGGTATTCCGGGAGGC-ATGCCTGTTCGAGCGTCATTAAAATCAAATCAAGCGTTTGT-GCTTGGTCATGGAGGAGGAG--TTCACCC---TGTG---GTC-TCCCC---TCCGAAATCCAAA--GGCGGAAA-GACTCCGGTACA-CGGCGTAGT-ACTAACG--TTCGCTT-CGT--ACCTGGAATC-CTACCT-GCCGGCAAACCCCC-CACAATTCTCT
>5116
GCTGC-GCGTGCTGGACG-----GCG-TGC-CTCCTTGACC-ATCTC---ACC-GGGTGTGGTGGG-------GA-TCAC--GGGGTGTCG--GCGCGGAAGGCTTTACCACAAAC-CCTTGTGTTTAC---ATGTTTT-----CTGTCTGAACT-GTCATAAGA--ATAA-TTAA----AACTTTCAACAACGGATCTCTTGGT-TCTCGCATCGATGAAGAACGCAGC-GAAATGCGATAAGTAGTGTGAATTGCAGAATTCCGTGAATCATCGAATCTTTGAACGCACATTGCGCCTCCTGGTATTCCGGGAGGC-ATGCCTGTTCGAGCGTCATTAAAATCAAATCAAGCGTTTGT-GCTTGGTCATGGAGGAGGAG--TTCACCC---TGTG---GTC-TCCCC---TCCGAAATCCAAA--GGCGGAAA-GACTCCGGTACA-CGGCGTAGT-ACTAACG--TTCGCTT-CGT--ACCTGGAATC-CTACCT-GCCGGCAAACCCCC-CACAATTCTCT
>5576
GCTGC-GCGTGCTTGACG-----GCG-TGC-CTCCTTGACC-ATCTC---ACC-GGGTGTGGTGGG-------GA-TCAC--GGGGTGTCG--GCGCGGAAGGCTTTACCACAAAC-CCTTGTGTTTCC---ATGTTTT-----CTGTCTGAACT-GTCATAAGA--ATAA-TTAA----AACTTTCAACAACGGATCTCTTGGT-TCTCGCATCGATGAAGAACGCAGC-GAAATGCGATAAGTAGTGTGAATTGCAGAATTCCGTGAATCATCGAATCTTTGAACGCACATTGCGCCTCCTGGTATTCCGGGAGGC-ATGCCTGTTCGAGCGTCATTAAAATCAAATCAAGCGTTTGT-GCTTGGTCATGGAGGAGGAG--TTCACCC---TGTG---GTC-TCCCC---TCCGAAATCCAAA--GGCGGAAA-GACTCCGGTACA-CGGCGTAGT-ACTAACG--TTCGCTT-CGT--ACCAGGAATC-CTACCT-GCCCGCAAACCCC--CACAATTCTCT
>5420
GCTGC-GCGTGCTTGACG-----GCG-TGC-CTCCTTGACC-ATCTC---ACC-GGGTGTGGTGGG-------GA-TCAC--GGGGTGTCG--GCGCGGAAGGCTTTACCACAAAC-CCTTGTGTTTCC---ATGTTTT-----CTGTCTGAACT-GTCATAAGA--ATAA-TTAA----AACTTTCAACAACGGATCTCTTGGT-TCTCGCATCGATGAAGAACGCAGC-GAAATGCGATAAGTAGTGTGAATTGCAGAATTCCGTGAATCATCGAATCTTTGAACGCACATTGCGCCTCCTGGTATTCCGGGAGGC-ATGCCTGTTCGAGCGTCATTAAAATCAAATCAAGCGTTTGT-GCTTGGTCATGGAGGAGGAG--TTCACCC---TGTG---GTC-TCCCC---TCCGAAATCCAAA--GGCGGAAA-GACTCCGGTACA-CGGCGTAGT-ACTAACG--TTCGCTT-CGT--ACCAGGAATC-CTACCT-GCCCGCAAACCCC--CACAATTCTCT
>5471
GCTGC-GCGTGCTTGACG-----GCG-TGC-CTCCTTGACC-ATCTC---ACC-GGGTGTGGTGGG-------GA-TCAC--GGGGTGTCG--GCGCGGAAGGCTTTACCACAAAC-CCTTGTGTTTCC---ATGTTTT-----CTGTCTGAACT-GTCATAAGA--ATAA-TTAA----AACTTTCAACAACGGATCTCTTGGT-TCTCGCATCGATGAAGAACGCAGC-GAAATGCGATAAGTAGTGTGAATTGCAGAATTCCGTGAATCATCGAATCTTTGAACGCACATTGCGCCTCCTGGTATTCCGGGAGGC-ATGCCTGTTCGAGCGTCATTAAAATCAAATCAAGCGTTTGT-GCTTGGTCATGGAGGAGGAG--TTCACCC---TGTG---GTC-TCCCC---TCCGAAATCCAAA--GGCGGAAA-GACTCCGGTACA-CGGCGTAGT-ACTAACG--TTCGCTT-CGT--ACCAGGAATC-CTACCT-GCCCGCAAACCCC--CACAATTCTC-
>5472
GCTGC-GCGTGCTTGACG-----GCG-TGC-CTCCTTGACC-ATCTC---ACC-GGGTGTGGTGGG-------GA-TCAC--GGGGTGTCG--GCGCGGAAGGCTTTACCACAAAC-CCTTGTGTTTCC---ATGTTTT-----CTGTCTGAACT-GTCATAAGA--ATAA-TTAA----AACTTTCAACAACGGATCTCTTGGT-TCTCGCATCGATGAAGAACGCAGC-GAAATGCGATAAGTAGTGTGAATTGCAGAATTCCGTGAATCATCGAATCTTTGAACGCACATTGCGCCTCCTGGTATTCCGGGAGGC-ATGCCTGTTCGAGCGTCATTAAAATCAAATCAAGCGTTTGT-GCTTGGTCATGGAGGAGGAG--TTCACCC---TGTG---GTC-TCCCC---TCCGAAATCCAAA--GGCGGAAA-GACTCCGGTACA-CGGCGTAGT-ACTAACG--TTCGCTT-CGT--ACCAGGAATC-CTACCT-GCCCGCAAACCCC--CACACTTCTCT
>AF387652_Phaeangium_lefebvrei
GCTGC-GCGTGCTTGACG-----GCG-CGC-CTCCTTGACC-ATCTC---ACC-GGGTGTGGTGGG-------GA-TCAC--GGGGTGTCG--GCGCGGAAGGCTTTACCACAAAC-CCTTGTGTTTCC---ATGTTTT-----CTGTCTGAACT-GTCATAAGA--ATAA-TTAA----AACTTTCAACAACGGATCTCTTGGT-TCTCGCATCGATGAAGAACGCAGC-GAAATGCGATAAGTAGTGTGAATTGCAGAATTCCGTGAATCATCGAATCTTTGAACGCACATTGCGCCTCCTGGTATTCCGGGAGGC-ATGCCTGTTCGAGCGTCATTAAAATCAAATCAAGCGTTTGT-GCTTGGTCATGGAGGAGGAG--TTCACCC---TGTG---GTC-TCCCC---TCCGAAATCCAAA--GGCGGAAA-GACTCCGGTACA-CGGCGTAGT-ACTAACG--TTCGCTT-CGT--ACCAGGAATC-CTACCT-GCCCGCAAACCCC--CACAATTCTCT
>AH39270
GCTGC-GCGTGCTTGACG-----GCG-TGC-CTCCTTGACC-ATCTC---ACC-GGGTGTGGTGGG-------GA-TCAC--GGGGTGTCG--GCGCGGAAGGCTTTACCACAAAC-CCTTGTGTTTCC---ATGTTTT-----CTGTCTGAACT-GTCATAAGA--ATAA-TTAA----AACTTTCAACAACGGATCTCTTGGT-TCTCGCATCGATGAAGAACGCAGC-GAAATGCGATAAGTAGTGTGAATTGCAGAATTCCGTGAATCATCGAATCTTTGAACGCACATTGCGCCTCCTGGTATTCCGGGAGGC-ATGCCTGTTCGAGCGTCATTAAAATCAAATCAAGCGTTTGT-GCTTGGTCATGGAGGAGGAG--TTCACCC---TGTG---GTC-TCCCC---TCCGAAATCCAAA--GGCGGAAA-GACTCCGGTACA-CGGCGTAGT-ACTAACG--TTCGCTT-CGT--ACCAGGAATC-CTACCT-GCCCGCAAACCCC--CACAATTCTCT
>AF387654_Phaeangium_lefebvrei
GCTGC-GCGTGCTTGACG-----GCG-TGC-CTCCTTGACC-ATCTC---ACC-GGGTGTGGTGGG-------GA-TCAC--GGGGTGTCG--GCGCGGAAGGCTTTACCACAAAC-CCTTGTGTTTCC---ATGTTTT-----CTGTCTGAACT-GTCATAAGA--ATAA-TTAA----AACTTTCAACAACGGATCTCTTGGT-TCTCGCATCGATGAAGAACGCAGCCGAAATGCGATAAGTAGTGTGAATTGCAGAATTCCGTGAATCATCGAATCTTTGAACGCACATTGCGCCTCCTGGTATTCCGGGAGGC-ATGCCTGTTCGAGCGTCATTAAAATCAAATCAAGCGTTTGT-GCTTGGTCATGGAGGAGGAG--TTCACCC---TGTG---GTC-TCCCC---TCCGAAATCCAAA--GGCGGAAA-GACTCCGGTACA-CGGCGTAGT-ACTAACG--TTCGCTT-CGT--ACCAGGAATC-CTACCT-GCCCGCAAACCCC--CACAATTCTCT
>AF387653_Phaeangium_lefebvrei
GCTGC-GCGTGCTTGACG-----GCG-TGC-CTCCTTGACC-ATCTC---ACC-GGGTGTGGTGGG-------GA-TCAC--GGGGTGTCG--GCGCGGAAGGCTTTACCACAAAC-CCTTGTGTTTCC---ATGTTTT-----CTGTCTGAACT-GTCATAAGA--ATAA-TTAA----AACTTTCAACAACGGATCTCTTGGT-TCTCGCATCGATGAAGAACGCAGC-GAAATGCGATAAGTAGTGTGAATTGCAGAATTCCGTGAATCATCGAATCTTTGAACGCACATTGCGCCTCCTGGTATTCCGGGAGGC-ATGCCTGTTCGAGCGTCATTAAAATCAAATCAAGCGTTTGT-GCTTGGTCATGGAGGAGGAG--TTCACCC---TGTG---GTC-TCCCC---TCCGAAATCCAAA--GGCGGAAA-GACTCCGGTACA-CGGCGTAGT-ACTAACG--TTCGCTT-CGT--ACCAGGAATC-CTACCT-GCCCGCAAACCCC--CACAATTCTCT
>4930
GCTGC-GCGTGCTTGACG-----GCG-TGC-CTCCTTGACC-ATCTC---ACC-GGGTGTGGTGGG-------GA-TCAC--GGGGTGTCG--GCGCGGAAGGCTTTACCACAAAC-CCTTGTGTTTCC---ATGTTTT-----CTGTCTGAACT-GTCATAAGA--ATAA-TTAA----AACTTTCAACAACGGATCTCTTGGT-TCTCGCATCGATGAAGAACGCAGC-GAAATGCGATAAGTAGTGTGAATTGCAGAATTCCGTGAATCATCGAATCTTTGAACGCACATTGCGCCTCCTGGTATTCCGGGAGGC-ATGCCTGTTCGAGCGTCATTAAAATCAAATCAAGCGTTTGT-GCTTGGTCATGGAGGAGGAG--TTCACCC---TGTG---GTC-TCCCC---TCCGAAATCCAAA--GGCGGAAA-GACTCCGGTACA-CGGCGTAGT-ACTAACG--TTCGCTT-CGT--ACCARGAATC-CTACCT-GCCCGCAAACCCC--CACAATTCTCT
>4927
GCTGC-GCGTGCTGGACG-----GCG-TGC-CTCCTTGACC-ATCTC---ACC-GGGTGTGGTGGG-------GA-TCAC--GGGGTGTCG--GCGCGGAAGGCTTTACCACAAAC-CCTTGTGTTTAC---ATGTTTT-----CTGTCTGAACT-GTCATAAGA--ATAA-TTAA----AACTTTCAACAACGGATCTCTTGGT-TCTCGCATCGATGAAGAACGCAGC-GAAATGCGATAAGTAGTGTGAATTGCAGAATTCCGTGAATCATCGAATCTTTGAACGCACATTGCGCCTCCTGGTATTCCGGGAGGC-ATGCCTGTTCGAGCGTCATTAAAATCAAATCAAGCGTTTGT-GCTTGGTCATGGAGGAGGAG--TTCACCC---TGTG---GTC-TCCCC---TCCGAAATCCAAA--GGCGGAAA-GACTCCGGTACA-CGGCGTAGT-ACTAACG--TTCGCTT-CGT--ACCTGGAATC-CTACCT-GCCGGCAAACCCCC-CACAATTCTCT
>AH39205
GCTGC-GCGTGCTGGACG-----GCG-TGC-CTCCTTGACC-ATCTC---ACC-GGGTGTGGTGGG-------GA-TCAC--GGGGTGTCG--GCGCGGAAGGCTTTACCACAAAC-CCTTGTGTTTAC---ATGTTTT-----CTGTCTGAACT-GTCATAAGA--ATAA-TTAA----AACTTTCAACAACGGATCTCTTGGT-TCTCGCATCGATGAAGAACGCAGC-GAAATGCGATAAGTAGTGTGAATTGCAGAATTCCGTGAATCATCGAATCTTTGAACGCACATTGCGCCTCCTGGTATTCCGGGAGGC-ATGCCTGTTCGAGCGTCATTAAAATCAAATCAAGCGTTTGT-GCTTGGTCATGGAGGAGGAG--TTCACCC---TGTG---GTC-TCCCC---TCCGAAATCCAAA--GGCGGAAA-GACTCCGGTACA-CGGCGTAGT-ACTAACG--TTCGCTT-CGT--ACCTGGAATC-CTACCT-GCCGGCAAACCCCC-CACAATTCTCT
>VK2043
GCTGC-GCGTGCTGGACG-----GCG-TGC-CTCCTTGACC-ATCTC---ACC-GGGTGTGGTGGG-------GA-TCAC--GGGGTGTCG--GCGCGGAAGGCTTTACCACAAAC-CCTTGTGTTTAC---ATGTTTT-----CTGTCTGAACT-GTCATAAGA--ATAA-TTAA----AACTTTCAACAACGGATCTCTTGGT-TCTCGCATCGATGAAGAACGCAGC-GAAATGCGATAAGTAGTGTGAATTGCAGAATTCCGTGAATCATCGAATCTTTGAACGCACATTGCGCCTCCTGGTATTCCGGGAGGC-ATGCCTGTTCGAGCGTCATTAAAATCAAATCAAGCGTTTGT-GCTTGGTCATGGAGGAGGAG--TTCACCC---TGTG---GTC-TCCCC---TCCGAAATCCAAA--GGCGGAAA-GACTCCGGTACA-CGGCGTAGT-ACTAACG--TTCGCTT-CGT--ACCTGGAATC-CTACCT-GCCGGCAAACCCCC-CACAATTCTCT
>AH39207
GCTGC-GCGTGCTGGACG-----GCG-TGC-CTCCTTGACC-ATCTC---ACC-GGGTGTGGTGGG-------GA-TCAC--GGGGTGTCG--GCGCGGAAGGCTTTACCACAAAC-CCTTGTGTTTAC---ATGTTTT-----CTGTCTGAACT-GTCATAAGA--ATAA-TTAA----AACTTTCAACAACGGATCTCTTGGT-TCTCGCATCGATGAAGAACGCAGC-GAAATGCGATAAGTAGTGTGAATTGCAGAATTCCGTGAATCATCGAATCTTTGAACGCACATTGCGCCTCCTGGTATTCCGGGAGGC-ATGCCTGTTCGAGCGTCATTAAAATCAAATCAAGCGTTTGT-GCTTGGTCATGGAGGAGGAG--TTCACCC---TGTG---GTC-TCCCC---TCCGAAATCCAAA--GGCGGAAA-GACTCCGGTACA-CGGCGTAGT-ACTAACG--TTCGCTT-CGT--ACCTGGAATC-CTACCT-GCCGGCAAACCCCC-CACAATTCTCT
>AH38956
GCTGC-GCGTGCTGGACG-----GCG-TGC-CTCCTTGACC-ATCTC---ACT-GGGTGTGGTGGG-------GA-TCAC--GGGGTGTCG--GCGCGGAAGGCTTTACCACAAAC-CCTTGTGTTTAC---ATGTTTT-----CTGTCTGAACT-GTCATAAGA--ATAA-TTAA----AACTTTCAACAACGGATCTCTTGGT-TCTCGCATCGATGAAGAACGCAGC-GAAATGCGATAAGTAGTGTGAATTGCAGAATTCCGTGAATCATCGAATCTTTGAACGCACATTGCGCCTCCTGGTATTCCGGGAGGC-ATGCCTGTTCGAGCGTCATTAAAATCAAATCAAGCGTTTGT-GCTTGGTCATGGAGGAGGAG--TTCACCC---TGTG---GTC-TCCCC---TCCGAAATCCAAA--GGCGGAAA-GACTCCGGTACA-CGGCGTAGT-ACTAACG--TTCGCTT-CGT--ACCTGGAATC-CTACCT-GCCGGCAAACCCCC-CACAATTCTCT
>AH38906
GCTGC-GCGTGCTGGACG-----GCG-TGC-CTCCTTGACC-ATCTC---ACC-GGGTGTGGTGGG-------GA-TCAC--GGGGTGTCG--GCGCGGAAGGCTTTACCACAAAC-CCTTGTGTTTAC---ATGTTTT-----CTGTCTGAACT-GTCATAAGA--ATAA-TTAA----AACTTTCAACAACGGATCTCTTGGT-TCTCGCATCGATGAAGAACGCAGC-GAAATGCGATAAGTAGTGTGAATTGCAGAATTCCGTGAATCATCGAATCTTTGAACGCACATTGCGCCTCCTGGTATTCCGGGAGGC-ATGCCTGTTCGAGCGTCATTAAAATCAAATCAAGCGTTTGT-GCTTGGTCATGGAGGAGGAG--TTCACCC---TGTG---GTC-TCCCC---TCCGAAATCCAAA--GGCGGAAA-GACTCCGGTACA-CGGCGTAGT-ACTAACG--TTCGCTT-CGT--ACCTGGAATC-CTACCT-GCCGGCAAACCCCC-CACAATTCTCT
>AH38913
GCTGC-GCGTGCTGGACG-----GCG-TGC-CTCCTTGACC-ATCTC---ACC-GGGTGTGGTGGG-------GA-TCAC--GGGGTGTCG--GCGCGGAAGGCTTTACCACAAAC-CCTTGTGTTTAC---ATGTTTT-----CTGTCTGAACT-GTCATAAGA--ATAA-TTAA----AACTTTCAACAACGGATCTCTTGGT-TCTCGCATCGATGAAGAACGCAGC-GAAATGCGATAAGTAGTGTGAATTGCAGAATTCCGTGAATCATCGAATCTTTGAACGCACATTGCGCCTCCTGGTATTCCGGGAGGC-ATGCCTGTTCGAGCGTCATTAAAATCAAATCAAGCGTTTGT-GCTTGGTCATGGAGGAGGAG--TTCACCC---TGTG---GTC-TCCCC---TCCGAAATCCAAA--GGCGGAAA-GACTCCGGTACA-CGGCGTAGT-ACTAACG--TTCGCTT-CGT--ACCTGGAATC-CTACCT-GCCGGCAAACCCCC-CACAATTCTCT
>AH38914
GCTGC-GCGTGCTGGACG-----GCG-TGC-CTCCTTGACC-ATCTC---ACC-GGGTGTGGTGGG-------GA-TCAC--GGGGTGTCG--GCGCGGAAGGCTTTACCACAAAC-CCTTGTGTTTAC---ATGTTTT-----CTGTCTGAACT-GTCATAAGA--ATAA-TTAA----AACTTTCAACAACGGATCTCTTGGT-TCTCGCATCGATGAAGAACGCAGC-GAAATGCGATAAGTAGTGTGAATTGCAGAATTCCGTGAATCATCGAATCTTTGAACGCACATTGCGCCTCCTGGTATTCCGGGAGGC-ATGCCTGTTCGAGCGTCATTAAAATCAAATCAAGCGTTTGT-GCTTGGTCATGGAGGAGGAG--TTCACCC---TGTG---GTC-TCCCC---TCCGAAATCCAAA--GGCGGAAA-GACTCCGGTACA-CGGCGTAGT-ACTAACG--TTCGCTT-CGT--ACCTGGAATC-CTACCT-GCCGGCAAACCCCC-CACAATTCTCT
>14704
GCTGC-GCGTGCTGGACG-----GCG-TGC-CTCCTTGACC-ATCTC---ACC-GGGTGTGGTGGG-------GA-TCAA--GGGGTGTCG--GCGCGGAAGGTTTTACCACAAAC-CCTTGTATTTCC---ATGTTTT-----CTGTCTGAACT-GTCATAAGA--ATAA-TTAA----AACTTTCAACAACGGATCTCTTGGT-TCTCGCATCGATGAAGAACGCAGC-GAAATGCGATAAGTAGTGTGAATTGCAGAATTCCGTGAATCATCGAATCTTTGAACGCACATTGCGCCTCCTGGTATTCCGGGAGGC-ATGCCTGTTCGAGCGTCATTAAAATCAAATCAAGCGCTTGT-GCTTGGTCATGGAGGAGGAG--TCCACCC---TGTG---GTC-TCCCC---ACCGAAACACAAA--GGCGGAAG-GACTCCGGTACA-CGGCGTAGT-ACTAACG--TTCGCTT-CGT--ACCTGGAATC-CTACCT-GCCGTCAAACCCCC-CACAATTCTCT
>AH37801
GCTGC-ACGTGCTGGACG-----GCG-TGC-CTCCTTGACC-ATCTC---ACC-GGGTGTGGTGGG-------GA-TCAC--GGGGTGTCG--GCGCGGAAGGTTTTACCACAAAC-CCTTGTATTTCC---ATGTTTT-----CTGTCTGAACT-GTCATAAGA--ATAA-TTAA----AACTTTCAACAACGGATCTCTTGGT-TCTCGCATCGATGAAGAACGCAGC-GAAATGCGATAAGTAGTGTGAATTGCAGAATTCCGTGAATCATCGAATCTTTGAACGCACATTGCGCCTCCTGATATTCCGGGAGGC-ATGCCTGTTCGAGCGTCATTAAAATCAAATCAAGCGCTTGT-GCTTGGTCATGGAGGAGGAG--TCCACCC---TGTG---GTC-TCCCC---ACCGAAATACAAA--GGCGGAAG-GACTCCGGTACA-CGGCGTAGT-ACTAACG--TTCGCTT-CGT--ACCTGGAATC-CTACCT-GCCGTCAAACCCCC-CACAATTCTCT
>14703
GCTGC-GCGTGCTGGACG-----GCG-TGC-CTCCTTGACC-ATCTC---ACC-GGGTGTGGTGGG-------GAATCAC--GGGGTGTCG--GCGCGGAAGGTCTTACCACAAAC-CCTTGTGTTTCC---ATGTTTT-----CTGTCTGAACT-GTCATAAGA--ATAA-TTAA----AACTTTCAACAACGGATCTCTTGGT-TCTCGCATCGATGAAGAACGCAGC-GAAATGCGATAAGTAGTGTGAATTGCAGAATTCCGTGAATCATCGAATCTTTGAACGCACATTGCGCCTCCTGGTATTCCGGGAGGC-ATGCCTGTTCGAGCGTCATTAAAATCAAATCAAGCGATTCT-GCTTGGTCGTGGAGGAGGAG--TCCACCC---TGTG---GTC-TCCCC---ACCGAAATCCAAA--GGCGGAAA-GACTCCGGTACA-CTGCGTAGT-ACTAACG--TTCGCTT-CGT--ACCTGGAATC-CTACCT-GCCGGCAAACCCCC-CACAATTATCT
>GK5589
GCTGC-GCGTGCTGGACG-----GCG-TGC-CTCCTTGACC-ATCTC---ACC-GGGTGTGGTGGG-------GAATCAC--GGGGTGTCG--GCGCGGAAGGTCTTACCACAAAC-CCTTGTGTTTCC---ATGTTTT-----CTGTCTGAACT-GTCATAAGA--ATAA-TTAA----AACTTTCAACAACGGATCTCTTGGT-TCTCGCATCGATGAAGAACGCAGC-GAAATGCGATAAGTAGTGTGAATTGCAGAATTCCGTGAATCATCGAATCTTTGAACGCACATTGCGCCTCCTGGTATTCCGGGAGGC-ATGCCTGTTCGAGCGTCATTAAAATCAAATCAAGCGATTCT-GCTTGGTCATGGAGGAGGAG--TCCACCC---TGTG---GTC-TCCCC---ACCGAAATCCAAA--GGCGGAAA-GACTCCGGTACA-CTGCGTAGT-ACTAACG--TTCGCTT-CGT--ACCTGGAATC-CTACCT-GCCGGCAAACCCCC-CACAATTATCT
>AH37794_Phaeangium_lefebvrei
GCTGC-GCGTGCTGGACG-----GCG-TGC-CTCCTTGACC-ATCTC---ACC-GGGTGTGGTGGG-------GA-TCAC--GGGGTGTCG--GCGCGGAAGGTCTTACCACAAAC-CCTTGTGTTTCC---ATGTTTT-----CTGTCTGAACT-GTCATAAGA--ATAA-TTAA----AACTTTCAACAACGGATCTCTTGGT-TCTCGCATCGATGAAGAACGCAGC-GAAATGCGATAAGTAGTGTGAATTGCAGAATTCCGTGAATCATCGAATCTTTGAACGCACATTGCGCCTCCTGGTATTCCGGGAGGC-ATGCCTGTTCGAGCGTCATTAAAATCAAATCAAGCGATTCT-GCTTGGTCATGGAGGAGGAG--TCCACCC---TGTG---GTC-TCCCC---ACCGAAATCCAAA--GGCGGAAA-GACTCCGGTACA-CTGCGTAGT-ACTAACG--TTCGCTT-CGT--ACCTGGAATC-CTACCT-GCCGGCAAACCCCC-CACAATTATCT
>AH39282
GCTGC-GCGTGCCGGACG-----GCG-TGC-CTCCTTGACC-ATCTC---ACC-GGGTTTGGTGGG-------GAATCAC--GGGGTGTCG--GCGCGGAAGGTCTTACCACAAAC-CCTTGTGTTTCC---ATGTTTT-----CTGTCTGAACT-GTCATAAGA--ATAA-TTAA----AACTTTCAACAACGGATCTCTTGGT-TCTCGCATCGATGAAGAACGCAGC-GAAATGCGATAAGTAGTGTGAATTGCAGAATTCCGTGAATCATCGAATCTTTGAACGCACATTGCGCCTCCTGGTATTCCGGGAGGC-ATGCCTGTTCGAGCGTCATTAAAATCAAATCAAGCGATTCT-GCTTGGTCATGGAGGAGGAG--TCCACCC---TGTG---GTC-TCCCC---ACCGAAATCCANA--GGCGGAAA-GACTCCGGTACA-CTGCGTAGT-ACTAACG--TTCGCTT-CGT--ACCTGGAATC-CTACCT-GCCGGCAAACCCCC-CACAATTATCT
>AH39206
GCTGC-GCGTGCCGGACG-----GCG-TGC-CTCCTTGACC-ATCTC---ACC-GGGTTTGGTGGG-------GAATCAC--GGGGTGTCG--GCGCGGAAGGTCTTACCACAAAC-CCTTGTGTTTCC---ATGTTTT-----CTGTCTGAACT-GTCATAAGA--ATAA-TTAA----AACTTTCAACAACGGATCTCTTGGT-TCTCGCATCGATGAAGAACGCAGC-GAAATGCGATAAGTAGTGTGAATTGCAGAATTCCGTGAATCATCGAATCTTTGAACGCACATTGCGCCTCCTGGTATTCCGGGAGGC-ATGCCTGTTCGAGCGTCATTAAAATCAAATCAAGCGATTCT-GCTTGGTCATGGAGGAGGAG--TCCACCC---TGTG---GTC-TCCCC---ACCGAAATCCAAA--GGCGGAAA-GACTCCGGTACA-CTGCGTAGT-ACTAACG--TTCGCTT-CGT--ACCTGGAATC-CTACCT-GCCGGCAAACCCCC-CACAATTATCT
>AH39001
GCTGC-GCGTGCCGGACG-----GCG-TGC-CTCCTTGACC-ATCTC---ACC-GGGTTTGGTGGG-------GAATCAC--GGGGTGTCG--GCGCGGAAGGTCTTACCACAAAC-CCTTGTGTTTCC---ATGTTTT-----CTGTCTGAACT-GTCATAAGA--ATAA-TTAA----AACTTTCAACAACGGATCTCTTGGT-TCTCGCATCGATGAAGAACGCAGC-GAAATGCGATAAGTAGTGTGAATTGCAGAATTCCGTGAATCATCGAATCTTTGAACGCACATTGCGCCTCCTGGTATTCCGGGAGGC-ATGCCTGTTCGAGCGTCATTAAAATCAAATCAAGCGATTCT-GCTTGGTCATGGAGGAGGAG--TCCACCC---TGTG---GTC-TCCCC---ACCGAAATCCAAA--GGCGGAAA-GACTCCGGTACA-CTGCGTAGT-ACTAACG--TTCGCTT-CGT--ACCTGGAATC-CTACCT-GCCGGCAAACCCCC-CACAATTATCT
>AH39269
GCTGC-GCGTGCTGGACG-----GCG-TGC-CTCCTTGACC-ATCTC---ACC-GGGTGTGGTGGG-------GAATCAC--GGGGTGTCG--GCGCGGAAGGTCTTACCACAAAC-CCTTGTGTTTCC---ATGTTTT-----CTGTCTGAACT-GTCATAAGA--ATAA-TTAA----AACTTTCAACAACGGATCTCTTGGT-TCTCGCATCGATGAAGAACGCAGC-GAAATGCGATAAGTAGTGTGAATTGCAGAATTCCGTGAATCATCGAATCTTTGAACGCACATTGCGCCTCCTGGTATTCCGGGAGGC-ATGCCTGTTCGAGCGTCATTAAAATCAAATCAAGCGATTCT-GCTTGGTCATGGAGGAGGAG--TCCACCC---TGTG---GTC-TCCCC---ACCGAAATCCAAA--GGCGGAAA-GACTCCGGTACA-CTGCGTAGT-ACTAACG--TTCGCTT-CGT--ACCTGGAATC-CTACCT-GCCGGCAAACCCCC-CACAATTATCT
>AH38893
GCTGC-GCGTGCTGGACG-----GCG-TGC-CTCCTTGACC-ATCTC---ACC-GGGTGTGGTGGG-------GAATCAC--GGGGTGTCG--GCGCGGAAGGTCTTACCACAAAC-CCTTGTGTTTCC---ATGTTTT-----CTGTCTGAACT-GTCATAAGA--ATAA-TTAA----AACTTTCAACAACGGATCTCTTGGT-TCTCGCATCGATGAAGAACGCAGC-GAAATGCGATAAGTAGTGTGAATTGCAGAATTCCGTGAATCATCGAATCTTTGAACGCACATTGCGCCTCCTGGTATTCCGGGAGGC-ATGCCTGTTCGAGCGTCATTAAAATCAAATCAAGCGATTCT-GCTTGGTCATGGAGGAGGAG--TCCACCC---TGTG---GTC-TCCCC---ACCGAAATCCAAA--GGCGGAAA-GACTCCGGTACA-CTGCGTAGT-ACTAACG--TTCGCTT-CGT--ACCTGGAATC-CTACCT-GCCGGCAAACCCCC-CACAATTATCT
>AH37802
GCTGC-GCGTGCTGGACG-----GCG-TGC-CTCCTTGACC-ATCTC---ACC-GGGTGTGGTGGG-------GAATCAC--GGGGTGTCG--GCGCGGAAGGTCTTACCACAAAC-CCTTGTGTTTCC---ATGTTTT-----CTGTCTGAACT-GTCATAAGA--ATAA-TTAA----AACTTTCAACAACGGATCTCTTGGT-TCTCGCATCGATGAAGAACGCAGC-GAAATGCGATAAGTAGTGTGAATTGCAGAATTCCGTGAATCATCGAATCTTTGAACGCACATTGCGCCTCCTGGTATTCCGGGAGGC-ATGCCTGTTCGAGCGTCATTAAAATCAAATCAAGCGATTCT-GCTTGGTCATGGAGGAGGAG--TCCACCC---TGTG---GTC-TCCCC---ACCGAAATCCAAA--GGCGGAAA-GACTCCGGTACA-CTGCGTAGT-ACTAACG--TTCGCTT-CGT--ACCTGGAATC-CTACCT-GCCGGCAAACCCCC-CACAATTATCT
>5344
GCTGC-GTGTGCTGGACG-----GCG-TGC-CTCCTTGACC-ATCTC---ACC-GGGTGTGGTGGG-------GAATCAC--GGGGTGTCG--GCGCGGAAGGTCTTACCACAAAC-CCTTGTGTTTCC---ATGTTTT-----CTGTCTGAACT-GTCATAAGA--ATAA-TTAA----AACTTTCAACAACGGATCTCTTGGT-TCTCGCATCGATGAAGAACGCAGC-GAAATGCGATAAGTAGTGTGAATTGCAGAATTCCGTGAATCATCGAATCTTTGAACGCACATTGCGCCTCCTGGTATTCCGGGAGGC-ATGCCTGTTCGAGCGTCATTAAAATCAAATCAAGCGATTCT-GCTTGGTCATGGAGGAGGAG--TCCACCC---TGTG---GTC-TCCCC---ACCGAAATCCAAA--GGCGGAAA-GACTCCGGTACA-CTGCGTAGT-ACTAACG--TTCGCTT-CGT--ACCTGGAATC-CTACCT-GCCGGCAAACCCCC-CACAATTATCT
>BMBC15
GCTGC-ACGTGCTGGACG-----GCG-TGC-CTCCTTGACC-ATCTC---ACC-GGGTGTGGTGGG-------GA-TCAC--GGGGTGTCG--GCGCGGAAGGTTTTACCACAAAC-CCTTGTATTTCC---ATGTTTT-----CTGTCTGAACT-GTCATAAGA--ATAA-TTAA----AACTTTCAACAACGGATCTCTTGGT-TCTCGCATCGATGAAGAACGCAGC-GAAATGCGATAAGTAGTGTGAATTGCAGAATTCCGTGAATCATCGAATCTTTGAACGCACATTGCGCCTCCTGGTATTCCGGGAGGC-ATGCCTGTTCGAGCGTCATTAAAATCAAATCAAGCGCTTGT-GCTTGGTCATGGAGGAGGAG--TCCACCC---TGTG---GTC-TCCCC---ACCGAAATACAAA--GGCGGAAG-GACTCCGGTACA-CGGCGTAGT-ACTAACG--TTCGCTT-CGT--ACCTGGAATC-CTACCT-GCCGTCAAACCCCC-CACAATTCTCT
>BMBC11
GCTGC-GCGTGCTGGACG-----GCG-TGC-CTCCTTGACC-ATCTC---ACC-GGGTGTGGTGGG-------GAATCAT--GGGGTGTCG--GCGCGGAAGGTCTTACCACAAAC-CCTTGTGTTTCC---ATGTTTT-----CTGTCTGAACT-GTCATAAGA--ATAA-TTAA----AACTTTCAACAACGGATCTCTTGGT-TCTCGCATCGATGAAGAACGCAGC-GAAATGCGATAAGTAGTGTGAATTGCAGAATTCCGTGAATCATCGAATCTTTGAACGCACATTGCGCCTCCTGGTATTCCGGGAGGC-ATGCCTGTTCGAGCGTCATTAAAATCAAATCAAGCGATTCT-GCTTGGTCATGGAGGAGGAG--TCCACCC---TGTG---GTC-TCCCC---ACCGAAATCCAAA--GGCGGAAA-GACTCCGGTACA-CTGCGTAGT-ACTAACG--TTCGCTT-CGT--ACCTGGAATC-CTACCT-GCCGGCAAACCCCC-CACAATTATCT
>BMBH2
GCCGC-GCGTGCTGGACG-----GCG-TGC-CTCCTTGACC-ATCTC---ACC-GGGTGTGGTGGG-------GA-TCAT--GGGGTGTCG--GCGCGGAAGGATTTACCACAAAC-CCTTGTGTTTCC---ATGTTTT-----CTGTCTGAACT-GTCATAAGA--ATAA-TTAA----AACTTTCAACAACGGATCTCTTGGT-TCTCGCATCGATGAAGAACGCAGC-GAAATGCGATAAGTAGTGTGAATTGCAGAATTCCGTGAATCATCGAATCTTTGAACGCACATTGCGCCTCCTGGTATTCCGGGAGGC-ATACCTGTTCGAGCGTCATTAAAATCAAATCAAGCGTTTGT-GCTTGGTCATGGAGGAGGAG--TTCACCC---TGTG---GTC-TCCCC---ACCGAAATCCAAA--GGCGGAAA-GACTCCGGTACA-CAGCGTAGT-ACTAACG--TTCGCTT-TGT--ACCTGGAATC-CTACCT-GCCGGCAAAACCCC-CACAATTCTCT
>BMBH4
GCTGC-GCGTGCTGGACG-----GCG-TGC-CTCCTTGACC-ATCTC---ACC-GGGTGTGGTGGG-------GAATCAT--GGGGTGTCG--GCGCGGAAGGTCTTACCACAAAC-CCTTGTGTTTCC---ATGTTTT-----CTGTCTGAACT-GTCATAAGA--ATAA-TTAA----AACTTTCAACAACGGATCTCTTGGT-TCTCGCATCGATGAAGAACGCAGC-GAAATGCGATAAGTAGTGTGAATTGCAGAATTCCGTGAATCATCGAATCTTTGAACGCACATTGCGCCTCCTGGTATTCCGGGAGGC-ATGCCTGTTCGAGCGTCATTAAAATCAAATCAAGCGATTCT-GCTTGGTCATGGAGGAGGAG--TCCACCC---TGTG---GTC-TCCCC---ACCGAAATCCAAA--GGCGGAAA-GACTCCGGTACA-CTGCGTAGT-ACTAACG--TTCGCTT-CGT--ACCTGGAATC-CTACCT-GCCGGCAAACCCCC-CACAATTATCT
>BMBH7
GCTGC-ACGTGCTGGACGGAC-GGCG-TGC-CTCCTTGACC-ATCTC---ACC-GGGTGTGGTGGG-------GA-TCAC--GGGGTGTCG--GCGCGGAAGGTTTTACCACAAAC-CCTTGTATTTCC---ATGTTTT-----CTGTCTGAACT-GTCATAAGA--ATAA-TTAA----AACTTTCAACAACGGATCTCTTGGT-TCTCGCATCGATGAAGAACGCAGC-GAAATGCGATAAGTAGTGTGAATTGCAGAATTCCGTGAATCATCGAATCTTTGAACGCACATTGCGCCTCCTGGTATTCCGGGAGGC-ATGCCTGTTCGAGCGTCATTAAAATCAAATCAAGCGCTTGT-GCTTGGTCATGGAGGAGGAG--TCCACCC---TGTG---GTC-TCCCC---ACCGAAATACAAA--GGCGGAAG-GACTCCGGTACA-CGGCGTAGT-ACTAACG--TTCGCTT-CGT--ACCTGGAATC-CTACCT-GCCGTCAAACCCCC-CACAATTCTCT
>BMBH8
??????????????GACG-----GCG-TGC-CTCCTTGACC-ATCTC---ACC-GGGTGTGGTGGG-------GA-TCAC--GGGGTGTCG--GCGCGGAAGGTTTTACCACAAAC-CCTTGTATTTCC---ATGTTTT-----CTGTCTGAACT-GTCATAAGA--ATAA-TTAA----AACTTTCAACAACGGATCTCTTGGT-TCTCGCATCGATGAAGAACGCAGC-GAAATGCGATAAGTAGTGTGAATTGCAGAATTCCGTGAATCATCGAATCTTTGAACGCACATTGCGCCTCCTGGTATTCCGGGAGGC-ATGCCTGTTCGAGCGTCATTAAAATCAAATCAAGCGCTTGT-GCTTGGTCATGGAGGAGGAG--TCCACCC---TGTG---GTC-TCCCC---ACCGAAATACAAA--GGCGGAAG-GACTCCGGTACA-CGGCGTAGT-ACTAACG--TTCGCTT-CGT--ACCTGGAATC-CTACCT-GCCGTCAAACCCCC-CACAATTCTCT
>BMBH9
GCTGC-GCGTGCAGGACG-----GCG-TGC-CTCCTTGACC-ATCTC---ACC-GGGTGTGGTGGG-------GAATCAC--GGGGTGTCG--GCGCGGAAGGTCTTACCACAAAC-CCTTGTGTTTCC---ATGTTTT-----CTGTCTGAACT-GTCATAAGA--ATAA-TTAA----AACTTTCAACAACGGATCTCTTGGT-TCTCGCATCGATGAAGAACGCAGC-GAAATGCGATAAGTAGTGTGAATTGCAGAATTCCGTGAATCATCGAATCTTTGAACGCACATTGCGCCTCCTGGTATTCCGGGAGGC-ATGCCTGTTCGAGCGTCATTAAAATCAAATCAAGCGATTCT-GCTTGGTCATGGAGGAGGAG--TCCACCC---TGTG---GTC-TCCCC---ACCGAAATCCAAA--GGCGGAAA-GACTCCGGTACA-CTGCGTAGT-ACTAACG--TTCGCTTTCGT--ACCTGGAATC-CTACCT-GCCGGCAAACCCCC-CACAATTATC?
>BMBC13
GCTGC-GCGTGCTGGACG-----GCG-TGC-CTCCTTGACC-ATCTC---ACC-GGGTGTGGTGGG-------GAATCAT--GGGGTGTCG--GCGCGGAAGGTCTTACCACAAAC-CCTTGTGTTTCC---ATGTTTT-----CTGTCTGAACT-GTCATAAGA--ATAA-TTAA----AACTTTCAACAACGGATCTCTTGGT-TCTCGCATCGATGAAGAACGCAGC-GAAATGCGATAAGTAGTGTGAATTGCAGAATTCCGTGAATCATCGAATCTTTGAACGCACATTGCGCCTCCTGGTATTCCGGGAGGC-ATGCCTGTTCGAGCGTCATTAAAATCAAATCAAGCGATTCT-GCTTGGTCATGGAGGAGGAG--TCCACCC---TGTG---GTC-TCCCC---ACCGAAATCCAAA--GGCGGAAA-GACTCCGGTACA-CTGCGTAGT-ACTAACG--TTCGCTT-CGT--ACCTGGAATC-CTACCT-GCCGGCAAACCCCC-CACAATTATCT
>BMBC14
GCTGC-GCGTGCTGGACG-----GCG-TGC-CTCCTTGACC-ATCTC---ACC-GGGTGTGGTGGG-------GAATCAT--GGGGTGTCG--GCGCGGAAGGTCTTACCACAAAC-CCTTGTGTTTCC---ATGTTTT-----CTGTCTGAACT-GTCATAAGA--ATAA-TTAA----AACTTTCAACAACGGATCTCTTGGT-TCTCGCATCGATGAAGAACGCAGC-GAAATGCGATAAGTAGTGTGAATTGCAGAATTCCGTGAATCATCGAATCTTTGAACGCACATTGCGCCTCCTGGTATTCCGGGAGGC-ATGCCTGTTCGAGCGTCATTAAAATCAAATCAAGCGATTCT-GCTTGGTCATGGAGGAGGAG--TCCACCC---TGTG---GTC-TCCCC---ACCGAAATCCAAA--GGCGGAAA-GACTCCGGTACA-CTGCGTAGT-ACTAACG--TTCGCTT-CGT--ACCTGGAATC-CTACCT-GCCGGCAAACCCCC-CACAATTATCT
