# Supplementary material for: The Genus Picoa (Pyronemataceae, Pezizales) Revisited
Source: J Fungi (Basel). 2026 Jan 27;12(2):84. doi: 10.3390/jof12020084 (PMC12942025; doi:10.3390/jof12020084)
Supplement: Supplementary file 1 [file jof-12-00084-s001.zip › Supplementary Table S1.xlsx]

## Sheet: Hoja1
Species	Voucher	ALV code	ITS	LSU	RPB2	Reference	legit	Locality	habitat	date
Geopora cooperi	FHBAP 517		―	KC012678	JX943787	Hansen et al. 2013		USA New Mexico
Geopora cooperi	LY NV2022.09.19	40229	PV745563	PV745637	PV786203	This study	G. Manavella	Italy Piedmont, Pontechianale	Larix decidua	2022-09-08
Geopora cooperi	AH39089		JN812042	―	―	Kaounas et al. 2011	M.A. Sanz, J.L. Manjón, P. Alvarado	Morocco Chefchaouen, Rif mountains	under Abies pinsapo
Geopora cooperi	AH9065		JN812044	―	―	Kaounas et al. 2011	R. Galán	Spain Guadalajara, Tamajón	under Quercus ilex and Juniperus thurifera	1982-11-24
Geopora cooperi	AH9846		JN812041	―	―	Kaounas et al. 2011
Geopora cooperi	MCVE16977		JF908023	―	―	Osmundson et al. 2013	A. Dal Forno	Italy		1994-10-15
Geopora cooperi	MICH00067761		MK359179	―	―	Grupe et al. 2019		USA Arizona, Coconino Co.
Geopora cooperi	SF23212		FR694203	―	―	Guevara-Guerrero et al. 2012	JC. Santos	Spain Valladolid, Santibáñez de Valcorba	Quercus rotundifolia
Geopora cooperi	SF48895		FR694202	―	―	Guevara-Guerrero et al. 2012	LE. Kers, R. Carlsson	SwedenGotland	Pinus sp.
Geopora cooperi	src515		DQ974731	―	―	Smith et al. 2007
Geopora cooperi	TA50		JN558642	―	―	Ashraf & Khalid 2012		Pakistan
Geopora cooperi	VK1783		JN812045	―	―	Kaounas et al. 2011		Greece Attika
Geopora lateritia	MICH52896 - PARATYPE	44695	PV745564	PV745638	PV786204	This study	R. Fogel	USA Utah, Kane Co.	oak and pine woodland	1995-06-29
Geopora lateritia	MICH52896 - PARATYPE		MK359200	―	―	Grupe et al. 2019	R. Fogel	USA Utah, Kane Co.	oak and pine woodland	1995-06-29
Geopora lateritia	MICH52897, Fogel 4887 - HOLOTYPE		MK359201	―	―	Grupe et al. 2019	R. Fogel	USA Utah, Washington Co.	Quercus turbinella	1995-05-13
Geopora sinensis	BJTCFAN769 - TYPE		NR_172779	―	―	Guo et al. 2019	K. B. Huang	China Sanxi Province, Ningwu County, Guancen Mountain	2099 m, in soil under Picea wilsonii	25-Aug-2017
Geopora sinensis	BJTCFAN1011		MN148104	―	―	Guo et al. 2019	M. Chen	China Sanxi Province, Ningwu County, Guancen Mountain	2099 m, in soil under Picea wilsonii	25-Aug-2017
Geopora sinensis	BJTCFAN1018		MN148108	―	―	Guo et al. 2019	Y. Y. Xu	China Sanxi Province, Ningwu County, Guancen Mountain	2026 m, in soil under Picea wilsonii	2017-10-12
Geopora sinensis	BJTCFAN759		MN148112	―	―	Guo et al. 2019	T. Li	China Sanxi Province, Ningwu County, Guancen Mountain	2099 m, in soil under Picea wilsonii	25-Aug-2017
Geopora sinensis	BJTCFAN765		MN148113	―	―	Guo et al. 2019	M. Chen	China Sanxi Province, Ningwu County, Guancen Mountain	2099 m, in soil under Picea wilsonii	25-Aug-2017
Geopora sinensis	BJTCFAN775		MN148102	―	―	Guo et al. 2019	K. B. Huang	China Sanxi Province, Ningwu County, Guancen Mountain	2099 m, in soil under Picea wilsonii	25-Aug-2017
Geopora sumneriana	LY NV2024.03.02	40232	PV745565	PV745639	PV786205	This study	B. Rivoire	France Rhone, Orlienas	Cedrus atlantica	2024-03-07
Geopora sumneriana	ISL99125		MN860070	―	―	Maqsad et al. 2021	I. Maqsad	Pakistan Khyber Pakhtunkhwa, Chitral, Booni Gol Qasumandeh	soil beneath Cedrus deodara	19-Apr-2018
Geopora sumneriana	MCVE16978		JF908024	―	―	Osmundson et al. 2013	A. Montecchi	Italy Reggio Emilia, Scandiano	soil near Cedrus libani	3-Apr-1990
Geopora sumneriana	RS_18_1000		MN200944	―	―	Sharma (unp.)	Rushi Sharma	India Jammu and Kashmir	soil near Quercus sp.	2017-07-24
Geopora sumneriana cf.	LY NV2023.04.06	40231	PV745566	PV745640	―	This study	V. Kaounas	Greece Attica, Mt Parnitha	Abies cephalonica	2023-04-03
Geopora tolucana	1082IICV frb1, ICTVGuevara 1081 - TYPE		HQ184960	―	―	Guevara-Guerrero et al. 2012	G. Guevara	Mexico Estado de México, Municipality of Zinacantepec, road to Temascaltepec, Parque Nacional Nevado de Toluca	soil near Abies religiosa, 3100 m asl	2009-09-19
Geopora tolucana	1082IICV frb2, ICTVGuevara 1081		HQ184961	―	―	Guevara-Guerrero et al. 2012	G. Guevara	Mexico Estado de México, Municipality of Zinacantepec, road to Temascaltepec, Parque Nacional Nevado de Toluca	soil near Abies religiosa, 3100 m asl	2009-09-19
Picoa communis	AH38906		JN392166	JN392198	―	Zitouni-Haouar et al. 2015	N. Redondo	Spain Burgos, Peñalara de Aranda	in steppe	2007-05-28
Picoa communis	AH38913		JN392167	JN392199	―	Zitouni-Haouar et al. 2015	G. Moreno, J. Cámara, H. Kreisel, K. Kreisel	Spain Madrid, Colmenar de Oreja, Valdeguerra		18-Apr-1999
Picoa communis	AH38914		JN392168	―	―	Zitouni-Haouar et al. 2015	M. Obregón	Spain Aragón, Zaragoza, Bujaraloz		2004-03-21
Picoa communis	AH38956		JN392165	―	―	Zitouni-Haouar et al. 2015	M. Á. Sánz	Spain Castilla- La Mancha, Guadalajara, Castilblanco de Henares	calcareous soil with Thymus sp.	26-Dec-2009
Picoa communis	AH39205		JN392162	JN392184	―	Zitouni-Haouar et al. 2015	J. Astier	France Marseille
Picoa communis	AH39207		JN392164	JN392178	―	Zitouni-Haouar et al. 2015	P. Fantini	Italy Oristano, Is Arenas	desertic area	1999-05-02
Picoa communis	AH39268		JN392160	JN392194	KT350978	Zitouni-Haouar et al. 2015	M.A. Sanz, P. Alvarado, J.L. Manjón	Spain Madrid, Alcalá de Henares, Cerro ‘El Viso’	basic soil with Helianthemum sp.	2011-04-13
Picoa communis	AQUI9324	5755	PV745602	―	―	This study	AF Güan	Turkey Baskil Kadiköy-Elazigh	In sandy and stony soils	1985-05-08
Picoa communis	AVM1490	5114	PV745603	―	―	This study	A. García Blanco, M. Sanz, J.B. del Val	Spain Castilla y León, Valladolid, Traspinedo	vineyard	1996-05-16
Picoa communis	AVM2446	5113	PV745567	―	―	This study	A. García Blanco, M. Sanz, J.B. del Val	Spain Castilla y León, Valladolid, Urueña	ancient threshing floor with abundant Helianthemum sp.	26-Apr-2006
Picoa communis	AVM998	5116	PV745568	―	―	This study	A. García Blanco, M. Sanz, J.B. del Val	Spain Castilla y León, Valladolid, Aldeamayor de San Martín	near Pinus pinaster with and Helianthemum sp.	1994-05-14
Picoa communis	BCN-myc 3592, IC25041601 - TYPE	14707	PV745569	PV745641	PV786206	This study	L.–A. Parra, C. Lavoise, C. Rojo & A. Paz	Spain Palencia	meadow with Tuberaria guttata and Helianthemum sp.	25-Apr-2016
Picoa communis	JC080417BT, JC3	4927	PV745570	―	―	This study	Julio Cabero	Spain Castilla y León, Valladolid, Urueña	calcareous plain with Helianthemum sp.	17-Apr-2008
Picoa communis	PSS086.001A	32241	PV745571	―	―	This study	Paco Sainz	Spain Castilla y Leon, Burgos, Abajas	under Quercus ilex	06-Apr-2007
Picoa communis	VK2043		JN392163	JN392183	―	Zitouni-Haouar et al. 2015	V. Kaounas	Greece Schinias Attica	under Helianthemum sp. in forest with Pinus halepensis, Cistus monspeliensis, Pinus pinea, Quercus coccifera and Pistacia lentiscus, in sandy soil	2011-02-02
Picoa communis	VK2148		JN392159	JN392182	KT350975	Zitouni-Haouar et al. 2015	V. Kaounas	Greece Schinias Attica	under Helianthemum sp. in forest with Pinus halepensis, Cistus monspeliensis, Pinus pinea, Quercus coccifera and Pistacia lentiscus, in sandy soil	12-Apr-2011
Picoa cordubensis	AH19561		JN392155	―	―	Zitouni-Haouar et al. 2015	J. Gómez	Spain Cordoba, Priego de Cordoba, Paraje Puentes	under Quercus ilex	Apr-1991
Picoa cordubensis	BCN-myc 3582, HB-JG-A40 - TYPE	24460	PV745572	PV745642	PV786207	This study	B. Moreno-Arroyo, J. Gomez	Spain Cordoba, Priego de Cordoba, Paraje Puentes	under Cistus albidus	1991-03-18
Picoa cordubensis	BCN-myc 3583, BM-1059	6137	PV745573	―	―	This study	B. Moreno-Arroyo, J. Gomez	Spain Cordoba, Priego de Cordoba, Paraje Puentes	under Cistus albidus	1991-03-18
Picoa cordubensis	BCN-myc 3584, BM-312	6133	PV745574	―	―	This study	B. Moreno-Arroyo, J. Gomez	Spain Cordoba, Priego de Cordoba, Paraje el Patronati	under Cistus albidus, near Quercus ilex	16-Jan-1993
Picoa cordubensis	BCN-myc 3585, BM-315	6136	PV745575	―	―	This study	B. Moreno-Arroyo, J. Gomez	Spain Andalucia, Cordoba, Priego de Cordoba, Paraje Puentes	soil near Juniperus oxycedrus and Cistus albidus	1993-05-15
Picoa cordubensis	BM-313	6134	PV745576	―	―	This study	B.Moreno-Arroyo, J. Gómez	Spain Andalucia, Cordoba, Priego de Cordoba, Paraje Puentes	soil near Juniperus oxycedrus and Cistus albidus	1993-03-21
Picoa fajardoi	AH39248		JN392158	JN392196	―	Zitouni-Haouar et al. 2015	Francisco Sáinz	Spain Burgos, Rojas de Bureba	country road	2008-05-03
Picoa fajardoi	AVM2772	5112	PV745577	―	―	This study	Aurelio García	Spain Valladolid, Castromonte, La Espina	sunny area, calcareous soil	25-Apr-2007
Picoa fajardoi	BCN-myc 3595, IC20041515 - TYPE	14706	PV745578	PV745643	PV786208	This study	A. Paz, C. Lavoise	Spain Burgos, Mecerrelles	soil in mixed Pinus and Quercus stand with Cistaceae	2-Apr-2015
Picoa fajardoi	BCN-myc 3596, IC30031721	14705	PV745579	―	―	This study	E.-J. Salvador	Spain Castilla- La Mancha, Cuenca, Casa de los Pinos	calcareous soil with Helianthemum salicifolium, Tuberaria guttata, Rosmarinus officinalis and isolated Quercus sp.	2017-03-03
Picoa fajardoi	BCN-myc 3597, IC23040321	14700	PV745580	PV745644	PV786209	This study	A. Paz, C. Lavoise	Spain Valladolid, Castromonte, La Espina	sunny area, calcareous soil	23-Apr-2003
Picoa fajardoi	PSS-068.05	5575	PV745581	―	―	This study	Francisco Sáinz	Spain Castilla y León, Burgos, Solduengo	sandy soil with Cistus salviifolius, Tuberaria guttata and Helianthemum sp.	2008-05-03
Picoa fajardoi	PSS-068.10	5577	PV745582	―	―	This study	Francisco Sáinz	Spain Castilla y León, Burgos, Solduengo	sandy soil with Cistus salviifolius, Tuberaria guttata and Helianthemum sp.	2013-05-04
Picoa juniperi	AH39247		JN392154	JN392186	KT350971	Zitouni-Haouar et al. 2015	Francisco Sáinz	Spain Burgos, Cornudilla	road with Pinus sp. and Q. ilex	2010-06-20
Picoa juniperi	BCN-myc 3617, AZ1404 - EPITYPE	6352	PV745585	PV745647	PV786211	This study	Alessandra Zambonelli, Marco Morara	Italy Bologna, Guzzano Pianoro	sandy soil near Quercus pubescens, Pinus sp., Juniperus communis, south slope	1998-12-10
Picoa juniperi	BCN-myc IC06091101	24461	PV745583	PV745645	PV786210	This study	Luis Barrio	Spain Burgos, Covarrubias	under Quercus ilex	2011-09-06
Picoa juniperi	JMV20010428-3	5473	PV745584	PV745646	―	This study	Josep Maria Vidal	Spain Catalonia, Girona, Maçanet de Cabrenys, Buc Grillera, La Fillola	calcareous clayey soil near Quercus ilex, together with Genea aff. verrucosa, 750 m asl	2001-04-28
Picoa juniperi aff.	AH39285		JN392152	JN392185	―	Zitouni-Haouar et al. 2015		Italy L'Aquila, Lucoli		1982-06-27
Picoa lefebvrei	AH19584		JN392146	JN392188	―	Zitouni-Haouar et al. 2015	C. Giovannetti	Israel Botshuva	under Helianthemum kahiricum	1995-02-02
Picoa lefebvrei	AH39204		JN392147	JN392187	―	Zitouni-Haouar et al. 2015	C. Giovannetti	Israel Botsuvara	under Helianthemum sp.	1995-02-08
Picoa lefebvrei	AQUI7043	5748	PV745586	―	―	This study	Pacioni & El Kholy	Egypt Masrab El Khanyha		1993-02-17
Picoa lefebvrei	AQUI7046	5751	PV745587	―	―	This study	Pacioni & El Kholy	Egypt Masrab El Khanyha		1993-02-17
Picoa lefebvrei	BMBO18	5359	KR073966	KT350956	KT350967	Zitouni-Haouar et al. 2015		Algeria Bechar, Beni Ounif
Picoa lefebvrei	BMBO19	5360	KR073952	KT350955	KT350966	Zitouni-Haouar et al. 2015		Algeria Bechar, Beni Ounif
Picoa lefebvrei	BMBO20		KR073953	―	―	Zitouni-Haouar et al. 2015		Algeria Bechar, Beni Ounif
Picoa lefebvrei	BMBO21		KR073958	―	―	Zitouni-Haouar et al. 2015		Algeria Bechar, Beni Ounif
Picoa lefebvrei	BMBO22		KR073959	―	―	Zitouni-Haouar et al. 2015		Algeria Bechar, Beni Ounif
Picoa lefebvrei	BMBO23	5348	KR073960	―	―	Zitouni-Haouar et al. 2015		Algeria Bechar, Beni Ounif
Picoa lefebvrei	BMBO24	5349	KR073961	KT350957	KT350968	Zitouni-Haouar et al. 2015		Algeria Bechar, Beni Ounif
Picoa lefebvrei	BMBT25		KR073967	―	―	Zitouni-Haouar et al. 2015		Algeria Bechar, Tabelbala
Picoa lefebvrei	BMBT26		KR073968	―	―	Zitouni-Haouar et al. 2015		Algeria Bechar, Tabelbala
Picoa lefebvrei	BMBT27		KR073954	―	―	Zitouni-Haouar et al. 2015		Algeria Bechar, Tabelbala
Picoa lefebvrei	BMBT28		KR073962	―	―	Zitouni-Haouar et al. 2015		Algeria Bechar, Tabelbala
Picoa lefebvrei	BMBT29		KR073963	―	―	Zitouni-Haouar et al. 2015		Algeria Bechar, Tabelbala
Picoa lefebvrei	BMBT30	5364	KR073964	KT350958	KT350969	Zitouni-Haouar et al. 2015		Algeria Bechar, Tabelbala
Picoa lefebvrei	IRA-MBA sb1		GU391559	―	―	Sbissi et al. 2010		Tunisia, Medenine	soil near Helianthemum sessiliflorum
Picoa lefebvrei	IRA-MBA sb10		GU391568	―	―	Sbissi et al. 2011		Tunisia, Medenine	soil near Helianthemum sessiliflorum
Picoa lefebvrei	IRA-MBA sb11		GU391570	―	―	Sbissi et al. 2012		Tunisia, Medenine	soil near Helianthemum sessiliflorum
Picoa lefebvrei	IRA-MBA sb3		GU391561	―	―	Sbissi et al. 2013		Tunisia, Medenine	soil near Helianthemum sessiliflorum
Picoa lefebvrei	IRA-MBA sb4		GU391562	―	―	Sbissi et al. 2014		Tunisia, Medenine	soil near Helianthemum sessiliflorum
Picoa lefebvrei	IRA-MBA sb6		GU391564	―	―	Sbissi et al. 2015		Tunisia, Medenine	soil near Helianthemum sessiliflorum
Picoa lefebvrei	IRA-MBA sb7		GU391565	―	―	Sbissi et al. 2016		Tunisia, Medenine	soil near Helianthemum sessiliflorum
Picoa lefebvrei	IRA-MBA sb8		GU391566	―	―	Sbissi et al. 2017		Tunisia, Medenine	soil near Helianthemum sessiliflorum
Picoa lefebvrei	IRA-MBA sb9		GU391567	―	―	Sbissi et al. 2018		Tunisia, Medenine	soil near Helianthemum sessiliflorum
Picoa lefebvrei	IRA-MBA SBa	5340	KT350943	KT350951	KT350962	Zitouni-Haouar et al. 2015		Tunisia Medenine	arid climate, Helianthemum lippii var. sessiliflorum	2015-03-12
Picoa lefebvrei	KM-162949		GQ981519	―	―	Bidartondo et al. 2009		Iraq Basra-Nassiriyah
Picoa lefebvrei	MAR130310-63a (brown)	5067	PV745588	PV745648	PV786212	This study	Vicente Escobio et al.	Spain Canary Islands, Fuerteventura, Betancuria	sandy soil under Helianthemum canariense, 466 m asl	2010-03-13
Picoa lefebvrei	MAR130310-63b (black)	5068	PV745589	―	―	This study	Vicente Escobio et al.	Spain Canary Islands, Fuerteventura, Betancuria	sandy soil under Helianthemum canariense, 466 m asl	2010-03-13
Picoa lefebvrei	MCVE17051		JF908768	―	―	Osmundson et al. 2013	P. Giovannetti	Israel Botsuvna	desert soil near Helianthemum kahiricum	1985-02-02
Picoa lefebvrei	SMGC2015021803, P1	5894	PV745590	PV745649	PV786213	This study	C.C. Rdez.-Cabrera & V. Escobio	Spain Canary Islands, Lanzarote, Haria, Peñas del Chache, El Bosquecillo	500 m asl, argillaceous soil near Pinus halepensis, Acacia cyclops, with presence of Nauplius intermedius, Euphorbia regis jubae, Ferula lancerottensis, Launaea arborescens, Kleinia neriifolia, con abundancia de Helianthemum canariensis, Argyranthemum maderense, Micromeria varia	2015-02-18
Picoa lefebvrei	SMGC2015031408	5895	PV745591	―	―	This study	Y. Toledo & J. Santiago	Spain Canary Islands, Gran Canaria, Las Palmas de Gran Canaria, El Lasso, between the barranco 'del Cortijo' or 'de los Toledo' and the 'Lomo del Sabinal'	sandy detritic soil with Euphorbia balsamifera, Helianthemum canariense, Senecio kleinia, Artemisia reptans, Rubia fruticosa, Ceropegia fusca, Aeonium percarneum and several Poaceae, 180 m asl	2015-02-18
Picoa lefebvrei	SMGC2019020901	24912	PV745592	―	―	This study	C.C. Rodríguez-Cabrera	Spain Canary Islands, Gran Canaria, Molinos de Piso Firme, Agaete	abandoned crops with Helianthemum canariense and Euphorbia regis-jubae, 195 m asl	2019-02-09
Picoa llobregatina	BCN-myc 3586, IC16021701, AH54881 - TYPE	10930	PV745593	PV745650	PV786214	This study	A. Paz, C. Lavoise, L. Sánchez	Spain Catalonia, Barcelona, Viladecans, Remolar beach	fixed dunes with Pinus pinea and Cistus salviifolius	2017-02-16
Picoa llobregatina	BCN-myc 3587, IC15031701	14698	PV745594	PV745651	PV786215	This study	A. Paz, C. Lavoise, L. Sánchez	Spain Catalonia, Barcelona, Viladecans, Remolar beach	fixed dunes with Pinus pinea and Cistus salviifolius	2017-03-15
Picoa macrospora	AH38931		JN392153	―	―	Zitouni-Haouar et al. 2015	N. Redondo	Spain Burgos, Milagros	under Quercus ilex and Quercus faginea	2002-07-10
Picoa macrospora	BCN-myc 3579, IC13121332, RM2159 - TYPE	5746	PV745596	PV745653	PV786216	This study	Ruben Martinez	Spain La Rioja, Ortigosa de Cameros	soil near Quercus ilex	2012-12-13
Picoa macrospora	BCN-myc 3580, IC11111234, RM2179	5747	PV745597	PV745654	―	This study	Ruben Martinez	Spain La Rioja, Almarza de Cameros, Ribavellosa	soil near Qurcus faginea, Q. ilex and J. communis	2012-11-11
Picoa macrospora	BCN-myc 3581, IC15091532	4928	PV745598	PV745655	PV786217	This study	Julio Cabero	Spain Zamora, Peleas	soil near Quercus ilex	2015-10-15
Picoa macrospora	BCN-myc IC15091531, JC131201NR, JC1	4925	PV745595	PV745652	―	This study	Julio Cabero	Spain Zamora, Peleas	soil near Quercus ilex	2013-12-01
Picoa macrospora	IC05110807	14701	PV745599	PV745656	―	This study	Aurelia Paz	Italy Piedmont, Cuneo, Alba	under Quercus ilex	2008-11-05
Picoa microspora	BCN-myc 3614 - TYPE, AQUI7051 ISOTYPE	5754	PV745600	―	―	This study	Pacioni & El Kholy	Egypt Sidi El Barrani		1992-02-28
Picoa microspora	GK3737	5590	PV745601	―	―	This study	Yangos Yangou	Cyprus Mesaoria	near Helianthemum	1-Apr-2009
Picoa microspora	IRA-MBA sb12		GU391569	―	―	Sbissi et al. 2010		Tunisia Medenine	soil near Helianthemum sessiliflorum
Picoa microspora	IRA-MBA sb5		GU391563	―	―	Sbissi et al. 2010		Tunisia Medenine	soil near Helianthemum sessiliflorum
Picoa microspora	IRA-MBASBb	5342	KT350944	KT350952	KT350963	Zitouni-Haouar et al. 2015		Tunisia Sbitla	arid climate	2005-03-01
Picoa montecchii	102PJ		AF387652	―	―	Gutiérrez et al. 2003
Picoa montecchii	84PJ		AF387653	―	―	Gutiérrez et al. 2003
Picoa montecchii	87PJ		AF387654	―	―	Gutiérrez et al. 2003
Picoa montecchii	AH39270		JN392161	JN392195	―	Zitouni-Haouar et al. 2015	M.A. Sanz, P. Alvarado, J.L. Manjón	Spain Madrid, Alcalá de Henares, Cerro ‘El Viso’	basic soil with Helianthemum sp.	2011-04-13
Picoa montecchii	BCNmyc 3598, IC27022103 - TYPE	5472, 14697	PV745604	PV745657	PV786218	This study	E. J. Salvador-Fernández & J. L. Escobar-Atienza	Spain Castilla-La Mancha, Albacete, Vandelaras de Abajo	next to Helianthemum salicifolium, calcareous soil	2021-02-27
Picoa montecchii	BCN-myc 3599, JMV 910315-3	5471	PV745605	PV745658	PV786219	This study	Josep Maria Vidal	Spain Catalonia, Girona, Torroella de Montgrí, Ras Julià	sandy soil with Helianthemum appeninum subsp. pilosum, Cistus albidus, C. monspeliensis, Asphodelus albus, near Pinus halepensis and Quercus coccifera	1991-03-15
Picoa montecchii	JC110403BT, JC6	4930	PV745606	―	―	This study	Julio Cabero	Spain Castilla y León, Valladolid, Tiedra	calcareous plain, near Quercus ilex	3-apr-2011
Picoa montecchii	PSS068.09	5576	PV745607	PV745659	PV786220	This study	Paco Sainz	Spain Burgos, Llanos de Bureba	sandy soil near Cistus salvifolius, Tuberaria guttata and Helianthemum apenninum	2012-06-09
Picoa montecchii	TS02/2006	5420	PV745608	PV745660	PV786221	This study	Thomas Sánchez	France Tarn	soil under Quercus pubescens	2006-02-01
Picoa morarae	BCN-myc 3600, IC01051134, AZ4246 - TYPE	6351	PV745609	PV745661	PV786222	This study		Turkey Cappadocia	soil near Cistus sp.	2011-05-01
Picoa morarae	BMBC10		KR073950	―	―	Zitouni-Haouar et al. 2015		Algeria, Tiaret, Bouchouat
Picoa morarae	BMBC31	5355	KT350950	KT350954	KT350964	Zitouni-Haouar et al. 2015		Algeria, Tiaret, Bouchouat
Picoa morarae	BMBH1		KR073969	―	―	Zitouni-Haouar et al. 2015		Algeria, Tiaret, Benhamed
Picoa morarae	BMBH3		KR073970	―	―	Zitouni-Haouar et al. 2015		Algeria, Tiaret, Benhamed
Picoa pacionii	AH39286		JN392157	JN392180	―	Zitouni-Haouar et al. 2015	S. Jamali	Iran, Fars		2011-03-27
Picoa pacionii	BCN-myc 3601 - TYPE, AQUI9325 ISOTYPE	5756	PV745610	PV745662	PV786223	This study		Turkey Harabakayis, Baskil	Sandy and stony soil	1984-04-22
Picoa pacionii	BMBH2		KR073955	―	―	Zitouni-Haouar et al. 2015		Algeria, Tiaret, Benhamed
Picoa pacionii	STAB1		GQ228092	―	―	Jamali & Banihashemi 2012		Iran, Fars
Picoa pacionii	STAB2		JN164667	―	―	Jamali & Banihashemi 2012		Iran, Fars
Picoa pacionii	STAB3		JN164668	―	―	Jamali & Banihashemi 2012		Iran, Fars
Picoa pacionii	STAB4		JN164669	―	―	Jamali & Banihashemi 2012		Iran, Fars
Picoa pacionii	STAB5		JN164670	―	―	Jamali & Banihashemi 2012		Iran, Fars
Picoa pacionii	STAB6		JN164671	―	―	Jamali & Banihashemi 2012		Iran, Fars
Picoa pacionii	STAB7		JN164672	―	―	Jamali & Banihashemi 2012		Iran, Fars
Picoa pacionii	STAB8		JN164673	―	―	Jamali & Banihashemi 2012		Iran, Fars
Picoa papillata	AH37801		JN392169	JN392200	―	Zitouni-Haouar et al. 2015	M. Obregón	Spain Aragón, Zaragoza, Bujaraloz		2004-03-21
Picoa papillata	BCN-myc 3602, IC4041702 - TYPE	14704	PV745611	PV745663	PV786224	This study	Jose Ángel Martínez, Javier Martínez	Spain Castilla- La Mancha, Cuenca, Belinchón	soil near annual Helianthemum spp.	4-Apr-2017
Picoa papillata	BMBC15		KR073951	―	―	Zitouni-Haouar et al. 2015		Algeria, Tiaret, Bouchouat
Picoa papillata	BMBH7	5367	KR073956	KT350959	KT350972	Zitouni-Haouar et al. 2015		Algeria, Tiaret, Benhamed
Picoa papillata	BMBH8		KR073957	―	―	Zitouni-Haouar et al. 2015		Algeria, Tiaret, Benhamed
Picoa pontica	BCN-myc 3603, 2341F3475 - TYPE	24463	PV745612	PV745664	PV786225	This study	M. Slavova	Bulgaria Klementevo, Varna	under H. nummularium, Carpinus and Quercus, calcareus soil	2019-05-22
Picoa pontica	BCN-myc 3605, 2330F3475	24462	PV745613	PV745665	PV786226	This study	P. Bozaniev	Bulgaria Obrochishte, Varna	under Carpinus	2019-05-08
Picoa pubescens	BCN-myc 3591, IC21061307 - TYPE	5483	PV745614	PV745666	PV786227	This study	Aurelia Paz, Claude Lavoise	Spain Álava, Labraza, Pinar de Dueñas	soil near Pinus halepensis, Juniperus sp., Cistus albidus, Thymus vulgaris, Calluna vulgaris	2013-06-21
Picoa pubescens	CA23/01/2013	5419	PV745615	PV745667	―	This study	Carlo Agnello	Italy S. Pancrazio. S. Antonio wood	soil near Cistus	2013-01-23
Picoa pubescens	CA23/02/2013	5070	PV745616	PV745668	PV786228	This study	Carlo Agnello	Italy S. Antonio wood	soil near Cistus	2013-02-23
Picoa pubescens	Riousset 13-03-1983	7017	PV745617	―	―	This study	Riousset	France Bouches-du-Rhone, Fontvieille "Auge"	under Quercus ilex	1983-03-13
Picoa pubescens	VK2106		JN392156	―	―	Zitouni-Haouar et al. 2015	Vasileios Kaounas	Greece Rafina Attica	under Helianthemum sp. in forest with P. halepensis and C. monspeliensis	2011-03-15
Picoa pubescens	VK5561	19992	PV745618	―	―	This study	Vasileios Kaounas	Greece Artemis Attica	soil under Cistus monspeliensis, Pinus halepensis, Pistacia, Quercus coccifera	2019-02-22
Picoa pubescens	VK5565	19993	PV745619	―	―	This study	Vasileios Kaounas	Greece Rafina Attica	soil under Pinus halepensis, Pistacia, Helianthemum/Fumana	2019-02-26
Picoa puentei	AH39246		JN392151	JN392201	KT350965	Zitouni-Haouar et al. 2015	F. Sáinz	Spain Castilla y León, Burgos, Llanos de la Bureba	sandy soil with Cistus salviifolius, Tuberaria guttata and Helianthemum sp.	2007-05-19
Picoa puentei	BCN-myc 3615, IC12050266 - TYPE	14699	PV745620	―	PV786229	This study	F. García	Spain Segovia	soil near Quercus pyrenaica and Helianthemum
Picoa puentei	BCN-myc 3616, AVM1005	5115	PV745621	PV745670	PV786230	This study	Aurelio García Blanco, M. Sanz, J.B. del Val	Spain Valladolid, Villanueva del Duero	sandy soil near Pinus sp. and Helianthemum sp.	1994-06-16
Picoa rodensis	BCN-myc 3606, IC1041701 - TYPE	14708	PV745622	PV745671	PV786231	This study	E. J. Salvador-Fernández	Spain Castilla-La Mancha, Albacete, La Roda	in calcareous soil, under Cassia sp., near Helianthemum salicifolium, Tuberaria guttata, Rosmarinus and Quercus	10-Apr-2017
Picoa rodensis	BCN-myc 3607, HB-JG-A126	24459	PV745623	PV745672	PV786232	This study	Javier Gómez, Pedro Martinez	Spain Granada	under Cassia and Helianthemum almeriense	1998-05-26
Picoa rodensis	JC100620NR, JC5	4929	PV745624	PV745673	―	This study	Julio Cabero	Spain Zamora, Peleagonzalo	calcareous soil near Cytisus scoparius and Quercus ilex	2010-06-20
Picoa sp.	AQUI7048	5753	PV745625	PV745674	―	This study	Giovanni Pacioni, El Kholy	Egypt Dyr al Bruy		1993-02-16
Picoa sp.	BMBC12	5350	KT350949	―	―	Zitouni-Haouar et al. 2015		Algeria, Tiaret, Bouchouat
Picoa sp.	BMBD33	5345	KT350947	KT350953	―	Zitouni-Haouar et al. 2015		Algeria El-Bayadh		Apr-2015
Picoa sp.	KM-162948		GQ981518	―	―	Bidartondo et al. 2009		Iraq Baghdad
Picoa sp.	STBI2		JF970608	―	―	Jamali & Banihashemi unp.
Picoa sp.	STBL1		GQ228095	―	―	Jamali & Banihashemi 2012		Iran
Picoa sp.	STBL3		JF970607	―	―	Jamali & Banihashemi 2012		Iran
Picoa sp.	STBL4		JF970606	―	―	Jamali & Banihashemi 2012
Picoa sp.	STBL5		JF970605	―	―	Jamali & Banihashemi unp.
Picoa sphaerospora	BCN-myc 3608, HB-JG-A40-B, IC18039115 - TYPE	24464	PV745626	PV745675	PV786233	This study	J. Gomez	Spain Andalucia, Cordoba, Priego de Cordoba, Puentes	under Cistus albidus	1991-03-18
Picoa sphaerospora	BM314	6135	PV823283	―	―	This study	B. Moreno-Arroyo, J. Gomez	Spain Andalucia, Cordoba, Priego de Cordoba, Paraje Las Cabrerizas de Albayate, Campillo slope	under Helianthemum sp.	1993-04-10
Picoa sphaerospora	BMBD34	5346	KT350948	―	―	Zitouni-Haouar et al. 2015		Algeria El-Bayadh, Mesbah
Picoa truncata	AH37794		JN392170	―	―	Zitouni-Haouar et al. 2015	G. Moreno, F. Prieto, J. Diez, H. Singer, N. Ayala	Spain Madrid, Aranjuez, hills oposite to ‘Casita del Príncipe’	gypsicolous soil with Helianthemum sp.	7-Apr-2002
Picoa truncata	AH37802		JN392176	―	―	Zitouni-Haouar et al. 2015	M. Bastante	Spain Castilla- La Mancha, Ciudad Real, Malagón	nder Helianthemum ledifolium and H. salicifolium	21-Apr-2002
Picoa truncata	AH38893		JN392175	―	―	Zitouni-Haouar et al. 2015	M. A. Sánz	Spain Castilla- La Mancha, Guadalajara, Castilblanco de Henares	calcareous soil with Thymus sp.	26-Dec-2009
Picoa truncata	AH39001		JN392173	―	―	Zitouni-Haouar et al. 2015	A. Montecchi	Italy Oristano, Is Arenas	close to Juniperus oxycedrus, Cistus sp., Ephedra sp. and Pistacia sp.	1999-05-03
Picoa truncata	AH39206		JN392172	JN392190	―	Zitouni-Haouar et al. 2015	P. Fantini	Italy Oristano, Is Arenas	desertic area	1999-05-02
Picoa truncata	AH39269		JN392174	JN392189	KT350976	Zitouni-Haouar et al. 2015	M.A. Sanz, P. Alvarado, J.L. Manjón	Spain Madrid, Alcalá de Henares, Cerro ‘El Viso’	basic soil with Helianthemum sp.	2011-04-13
Picoa truncata	AH39282		JN392171	JN392179	―	Zitouni-Haouar et al. 2015	L. Gori	Italy Oristano, Is Arenas- S. Vero Milis	under Cistus sp., Quercus sp. and Helianthemum sp.	1999-05-01
Picoa truncata	BCN-myc 3610, IC4041703 - TYPE	14703	PV745627	PV745676	PV786234	This study	José Angel Martínez, Javier Martínez	Spain Cuenca, Belinchón	calcareous soil with annual Helianthemum spp. and Pinus halepensis	4-Apr-2017
Picoa truncata	BMBC11		KR073965	―	―	Zitouni-Haouar et al. 2015		Algeria Tiaret, Bouchouat
Picoa truncata	BMBC13	5353	KR073973	KT350961	KT350974	Zitouni-Haouar et al. 2015		Algeria Tiaret, Bouchouat
Picoa truncata	BMBC14	5354	KR073974	KT350960	KT350973	Zitouni-Haouar et al. 2015		Algeria Tiaret, Bouchouat
Picoa truncata	BMBH4		KR073971	―	―	Zitouni-Haouar et al. 2015		Algeria Tiaret, Benhamed
Picoa truncata	BMBH9		KR073972	―	―	Zitouni-Haouar et al. 2015		Algeria Tiaret, Benhamed
Picoa truncata	BMBZ32	5344	KT350946	―	―	Zitouni-Haouar et al. 2015		Algeria Tiaret, Sidi Bou Zebboudj
Picoa truncata	GK6582	5589	PV745628	―	―	This study	Ioannis Karagkiozis	Greece West Macedonia, Kozani, Petrana	near Helianthemum	2013-03-30
Picoa vazqueziae	AH39139		JN392149	JN392191	―	Zitouni-Haouar et al. 2015	M. Á. Sánz	Spain Guadalajara, Membrillera	under Helianthemum sp.	2010-11-06
Picoa vazqueziae	BCN-myc 3611, JC131206NR, JC2, IC14091543 - TYPE	4926	PV745629	PV745677	PV786235	This study	Julio Cabero	Spain Zamora, Peleagonzalo	small clearing of a Quercus ilex forest, calcareous soil	6-dec-2013
Picoa vazqueziae	IC21102101	35484	PV745630	PV745678	PV786236	This study	B. Vázquez	Spain Castilla y León, Zamora, Peleagonzalo	calcareus soil, in forest clearing near Quercus ilex subsp. ballota and Tuberaria sp.	2021-10-21
Picoa vazqueziae cf.	AH39035		JN392150	―	―	Zitouni-Haouar et al. 2015	A. Rodríguez	Spain Castilla- La Mancha, Albacete, Casas de Lázaro		2004-05-14
Picoa vazqueziae cf.	AH39287		JN392148	JN392181	―	Zitouni-Haouar et al. 2015	S. Jamali	Iran Fars		2011-03-27
Sepultaria cf. cervina	FHKH.03.61		DQ200831	DQ220344	JX943785	Tedersoo et al. 2006, Hansen et al. 2013		Norway Nordland, Rana
Sepultaria cf. clausa	IC02012401	44540	PV745633	PV745681	PV786239	This study	L. A. Trujillo	Spain Castilla y León, Ávila	sandy soil with Quercus ilex and Pinus pinaster	2-Jan-2024
Sepultaria cf. clausa	IC16112201	44537	PV745632	PV745679	PV786237	This study	A. Paz, C. Lavoise	Spain Catalonia, Barcelona, Viladecans	dunes with Pinus pinaster	2022-11-16
Sepultaria cf. clausa	IC21121908	44538	PV745631	PV745680	PV786238	This study	A. Paz, C. Lavoise	Spain Catalonia, Gerona, Santa Feliu de Pallerols	under Quercus ilex	21-Dec-2019
Sepultaria sepulta	HMUTM710		ON453662	ON430665	ON470151	Xu & Zhao (unp.)	Biao Xu	China Xinjiang		2019-10-04
Sepultaria sepulta cf.	LY NV2023.10.13	42923	PV745634	PV745682	PV786240	This study	unknown	France Bas-Rhin, Haguenau	gravel, under decideous trees	2023-10-13
Sepultaria sp.	CKH.01.29		―	DQ220338	JX943783	Perry et al. 2007, Hansen et al. 2013	S. A. Elborne	Denmark		xx/xx/2001
Sepultaria sp.	FHKH.03.109		―	DQ220345	JX943786	Perry et al. 2007, Hansen et al. 2013	K. Hansen	Norway		xx/xx/2003
Sepultaria sp.	LY NV2022.10.26	40230	PV745635	PV745683	PV786241	This study	S. Biancardini	France Haute-Corse	hygrophilous trees	2022-10-25
Terracavicola echinospora	ICTV18207	24671	PV745636	PV808224	PV797255	This study	Jesús García	Mexico Tamaulipas, Jaumave, near Pino Solo		08-aug-2010
Tricharina praecox (as Ascorhizoctonia praecox)	CBS240.85, CUP 61609 - TYPE		NR_103690	NG_057955	―	Schoch et al. 2014	H. Dissing, S. Sivertsen	Norway		17-Aug-1989
Uncultured (mycorrhiza)	LO31 B3		EU726332	―	―	Hynes et al. 2010		USA California	Quercus wislizeni
Uncultured (soil)	23_NA7_P32_I15		KF296780	―	―	Timling et al. 2014		Canada Banks Island	soil
Uncultured (soil)	TP21_OTU58		EF434150	―	―	Taylor et al. 2007		USA Alaska, Bonanza Creek	soil
